# Supplementary material for: High Prevalence of a Novel Circovirus in the European Hedgehog (Erinaceus europaeus), a Common Species in Decline
Source: Transbound Emerg Dis. 2024 Nov 27;2024:4670252. doi: 10.1155/2024/4670252 (PMC12017114; doi:10.1155/2024/4670252)
Supplement: Supporting Information 1 — Table S1: Sample table with a description of the cfDNA samples and the resulting reads per filtering step and assignment level. [file 4670252.f1.xlsx]

## Sheet: Table_S3
	n	GenBank	Source	Latin name	Common name	BlastScore	Acronym	Host species	Host Clade	Treename	Tissue source	Country	Notes
	1	OL411978	Blast Hit	Circovirus owl	Tawny owl-associated circovirus	8.62e-72	1417	Strix aluco	Aves	C. owl (Aves) - OL411978		Italy
	2	OQ599922	Blast Hit	Circovirus coyote 1	Banfec circovirus 1	1.37e-75	N10_S01a	Canis latrans	Carnivora	C. coyote 1 (Carnivora) - OQ599922	Faeces	USA
	3	OQ599923	Blast Hit	Circovirus coyote 2	Banfec circovirus 1	5.81e-74	N07_S03a	Canis latrans	Carnivora	C. coyote 2 (Carnivora) - OQ599923	Faeces	USA
	4	OQ198067	Blast Hit	Circovirus canine	Canine circovirus	0	CircoviridaeDogfe355C3	Canis lupus familiaris	Carnivora	C. canine (Carnivora) - OQ198067	Faeces	China
	5	OQ198068	Blast Hit	Circovirus canine	Canine circovirus	0	CircoviridaeDogfe352C2	Canis lupus familiaris	Carnivora	C. canine (Carnivora) - OQ198068	Faeces	China
	6	MZ382571	Blast Hit	Circovirus magu 2	Mongoose-associated circovirus	4.18e-82	Mon-29	Urva auropunctata	Carnivora	C. magu 2 (Carnivora) - MZ382571	Faeces	Saint Kitts and Nevis
	7	MW732037	Blast Hit	Circovirus cia	Bat associated circovirus 12	4.76e-94	B18-157	Bat	Chiroptera	C. cia (Chiroptera) - MW732037	Faeces	South Korea	Includes one SNP that gives it an early stopcodon, likely a sequencing error
	9	LC456717	Blast Hit	Circovirus ialtag 1	Circovirus ialtag	9.81e-103	HK02976	Myotis macrodactylus	Chiroptera	C. ialtag 1 (Chiroptera) - LC456717	saliva	Japan
	8	LC456718	Blast Hit	Circovirus ialtag 2	Circovirus ialtag	2.31e-104	HK00220	Myotis macrodactylus	Chiroptera	C. ialtag 2 (Chiroptera) - LC456718	saliva	Japan
	10	KX954092	Blast Hit	Circovirus desmodus	Desmodus rotundus circovirus 1	7.55e-79	DroCV_DF	Desmodus rotundus	Chiroptera	C. desmodus (Chiroptera) - KX954092		French Guiana	Only REP gene and no CAP gene
	12	MW678871	Blast Hit	Circovirus sp.	Virus sp. isolate	8.62e-72	D1_1542	Unknown	Unknown	C. sp. (Unknown) - MW678871	airborne particulate matter	USA
	38	ON596197	ICTV / Blast Hit	Circovirus wesa	calfel virus LSF45_cir359	1.2e-82	CalfelVcir359	Lynx rufus	Carnivora	C. wesa (Carnivora) - ON596197	Faeces	USA
	41	MZ382570	ICTV / Blast Hit	Circovirus magu 1	Mongoose-associated circovirus Mon-1	9.82e-84	MonCV1	Urva auropunctata	Carnivora	C. magu 1 (Carnivora) - MZ382570	Faeces	Saint Kitts and Nevis
	52	KJ641727	ICTV / Blast Hit	Circovirus saguzarra	Bat associated circovirus 5	6.19e-99	BatACV-5	Plecotus auritus	Chiroptera	C. saguzarra (Chiroptera) - KJ641727	Pharyngeal & rectal swabs	China
	53	KJ641724	ICTV / Blast Hit	Circovirus ratpenat	Bat associated circovirus 6	8.06e-85	BataCV-6	Rhinolophus affinis	Chiroptera	C. ratpenat (Chiroptera) - KJ641724	Pharyngeal & rectal swabs	China
	54	KJ641723	ICTV / Blast Hit	Circovirus lepakko	Bat associated circovirus 7	1.78e-80	BatACV-7	Rhinolophus sinicus	Chiroptera	C. lepakko (Chiroptera) - KJ641723	Pharyngeal & rectal swabs	China
	55	KJ641711	ICTV / Blast Hit	Circovirus morcego	Bat associated circovirus 8	3.9e-114	BatACV-8	Myotis ricketti	Chiroptera	C. morcego (Chiroptera) - KJ641711	Pharyngeal & rectal swabs	China
	57	KJ641716	ICTV / Blast Hit	Circovirus cia	bat circovirus	1.05e-89	BatACV12	Pipistrellus sp.	Chiroptera	C. cia (Chiroptera) - KJ641716		China
	61	OL704833	ICTV / Blast Hit	Circovirus tzinaka	Eumops bonariensis associated circovirus 1	1.77e-118	EbaCV1	Eumops bonariensis	Chiroptera	C. tzinaka (Chiroptera) - OL704833		Argentina	start codon is different
	67	KY370037	ICTV / Blast Hit	Circovirus daga	rodent circovirus	1.2e-82	RoACV6	Apodemus draco	Rodentia	C. daga (Rodentia) - KY370037		China
	76	PQ261155	Mulder et al. 2024	Circovirus hedgehog	hedgehog circovirus	NA	GB05	Erinaceus europaeus	Eulipotyphla	C. egel 4 (Eulipotyphla) - GB05	cell Free Blood	Belgium
	75	PQ261156	Mulder et al. 2024	Circovirus hedgehog	hedgehog circovirus	NA	GB04	Erinaceus europaeus	Eulipotyphla	C. egel 3 (Eulipotyphla) - GB04	cell Free Blood	Belgium
	74	PQ261157	Mulder et al. 2024	Circovirus hedgehog	hedgehog circovirus	NA	GB03	Erinaceus europaeus	Eulipotyphla	C. egel 2 (Eulipotyphla) - GB03	cell Free Blood	Belgium
	73	PQ261159	Mulder et al. 2024	Circovirus hedgehog	hedgehog circovirus	NA	GB01	Erinaceus europaeus	Eulipotyphla	C. egel 1 (Eulipotyphla) - GB01	cell Free Blood	Belgium
	11	MT732118	Blast Hit	Circovirus sp.	Circovirus sp. strain	1.78e-23	BDCV1761	Pogona vitticeps	Reptilia	C. sp. (Reptilia) - MT732118	lung, liver and kidney	Australia
	13	GU799606	ICTV	Circovirus barbel	Barbel circovirus	NA	BarCV	Barbus barbus	Actinopterygii	C. barbel (Actinopterygii) - GU799606	Whole specimens (Fry stage)	Hungary
	14	JQ011377	ICTV	Circovirus catfish	European catfish circovirus	NA	EcatfishCV	Silurus glanis	Actinopterygii	C. catfish (Actinopterygii) - JQ011377	Liver, spleen, gills, kidneys & gonads	Hungary
	15	KU230452	ICTV	Circovirus yaa	avian-like circovirus	NA	TiACV1	Ixodes scapularis	Arthropoda	C. yaa (Arthropoda) - KU230452
	16	MH188038	ICTV	Circovirus mossi	Culex circovirus-like virus	NA	MosACV1	Culex sp.	Arthropoda	C. mossi (Arthropoda) - MH188038			changed CDS as it was missing a part
	17	KX987146	ICTV	Circovirus pichong	tick circovirus	NA	TiACV2	Ixodes crenulatus	Arthropoda	C. pichong (Arthropoda) - KX987146
	18	MN585201	ICTV	Circovirus elk	elk circovirus	NA	ElkCV	Cervus canadensis	Artiodactyla	C. elk (Artiodactyla) - MN585201
	19	AF071879	ICTV	Circovirus porcine 1	Porcine circovirus 1*	NA	PCV-1	Sus domesticus	Artiodactyla	C. porcine 1 (Artiodactyla) - AF071879	Cell culture
	20	AY651850	ICTV	Circovirus porcine 2	porcine circovirus 2	NA	PCV2	Sus domesticus	Artiodactyla	C. porcine 2 (Artiodactyla) - AY651850
	21	KT869077	ICTV	Circovirus porcine 3	porcine circovirus 3	NA	PCV3	Sus domesticus	Artiodactyla	C. porcine 3 (Artiodactyla) - KT869077			a canonical start codon was not identified
	22	MK986820	ICTV	Circovirus porcine 4	porcine circovirus 4	NA	PCV4	Sus domesticus	Artiodactyla	C. porcine 4 (Artiodactyla) - MK986820
	23	AF071878	ICTV	Circovirus parrot	Beak and feather disease virus*	NA	BFDV	Psittaciformes species	Aves	C. parrot (Aves) - AF071878	Skin	USA	Unusual start of REP gene
	24	AJ301633	ICTV	Circovirus canary	Canary circovirus*	NA	CaCV	Serinus canaria	Aves	C. canary (Aves) - AJ301633	Organs	Italy
	25	AY228555	ICTV	Circovirus duck	duck circovirus	NA	DuCV		Aves	C. duck (Aves) - AY228555
	26	DQ845075	ICTV	Circovirus finch	Finch circovirus*	NA	FiCV	Chloebia gouldiae	Aves	C. finch (Aves) - DQ845075	Bursa fabricii
	27	AJ304456	ICTV	Circovirus goose	Goose circovirus*	NA	GoCV	Anser sp.	Aves	C. goose (Aves) - AJ304456	Bursa fabricii	Germany
	28	DQ845074	ICTV	Circovirus gull	Gull circovirus*	NA	GuCV	Larus argentatus	Aves	C. gull (Aves) - DQ845074	Bursa fabricii	Sweden
	29	MN164703	ICTV	Circovirus penguin	penguin circovirus	NA	PenCV	Pygoscelis adeliae	Aves	C. penguin (Aves) - MN164703
	30	AF252610	ICTV	Circovirus pigeon	Pigeon circovirus*	NA	PiCV	Columbia livia	Aves	C. pigeon (Aves) - AF252610	Bursa fabricii	Germany
	31	DQ146997	ICTV	Circovirus raven	Raven circovirus*	NA	RaCV	Corvus coronoides	Aves	C. raven (Aves) - DQ146997	Feathers	Australia
	32	DQ172906	ICTV	Circovirus starling	Starling circovirus*	NA	StCV	Sturnus vulgaris	Aves	C. starling (Aves) - DQ172906	Spleen	Spain
	33	EU056309	ICTV	Circovirus swan	Swan circovirus*	NA	SwCV	Cygnus olor	Aves	C. swan (Aves) - EU056309	Liver and spleen	Germany
	34	MZ604582	ICTV	Circovirus naaleeli	wigfec circovirus 1	NA	WigCV1	Mareca americana	Aves	C. naaleeli (Aves) - MZ604582
	35	MZ604590	ICTV	Circovirus pato	wigfec circovirus 2	NA	WigCV2	Mareca americana	Aves	C. pato (Aves) - MZ604590
	36	KP793918	ICTV	Circovirus zebrafinch	Zebra finch circovirus	NA	ZfiCV	Taeniopygia guttata	Aves	C. zebrafinch (Aves) - KP793918	N/A	Germany
	37	MN103538	ICTV	Circovirus whale	beaked whale circovirus	NA	WhaleCV	Indopacetus pacificus	Carnivora	C. whale (Carnivora) - MN103538
	39	KC241982	ICTV	Circovirus canine	Canine circovirus	NA	CanineCV	Canis lupus familiaris	Carnivora	C. canine (Carnivora) - KC241982	Liver	USA
	40	KJ020099	ICTV	Circovirus mink	Mink circovirus	NA	MiCV	Mustela sp.	Carnivora	C. mink (Carnivora) - KJ020099	Gut	China
	42	LC416389	ICTV	Circovirus civet	Paguma larvata circovirus	NA	CivCV	Paguma larvata	Carnivora	C. civet (Carnivora) - LC416389			REP gene has introns, see paper
	43	MT610105	ICTV	Circovirus miztli	sonfela circovirus 1	NA	SonfelCV1	Lynx rufus	Carnivora	C. miztli (Carnivora) - MT610105
	44	MT610106	ICTV	Circovirus miztontli	sonfela circovirus 2	NA	SonfelCV2	Lynx rufus	Carnivora	C. miztontli (Carnivora) - MT610106
	45	MN371255	ICTV	Circovirus bear	Ursus americanus circovirus	NA	BearCV	Ursus americanus	Carnivora	C. bear (Carnivora) - MN371255			REP gene has introns, see paper, had to expand the first one slightly as it likely contains an error
	46	MN164712	ICTV	Circovirus tetning	werosea circovirus	NA	WerCV	Leptonychotes weddellii	Carnivora	C. tetning (Carnivora) - MN164712
	47	MW686208	ICTV	Circovirus gloton	wolvfec circovius	NA	WolvfecCV	Gulo gulo	Carnivora	C. gloton (Carnivora) - MW686208
	48	JX863737	ICTV	Circovirus chauvesouris	Bat associated circovirus 1	NA	BatACV-1	Rhinolophus ferrumequinum	Chiroptera	C. chauvesouris (Chiroptera) - JX863737	Guts	Myanmar
	49	KC339249	ICTV	Circovirus vleermuis	Bat associated circovirus 2	NA	BatACV-2	Rhinolophus ferrumequinum	Chiroptera	C. vleermuis (Chiroptera) - KC339249	Guts	Myanmar
	50	JQ814849	ICTV	Circovirus bianfu	Bat associated circovirus 3	NA	BatACV-3	Rhinolophus ferrumequinum	Chiroptera	C. bianfu (Chiroptera) - JQ814849	Pharyngeal & rectal swabs	China
	51	KT783484	ICTV	Circovirus bastao	Bat associated circovirus 4	NA	BatACV-4	Tadarida brasiliensis	Chiroptera	C. bastao (Chiroptera) - KT783484	Pharyngeal swabs	Brazil
	56	KJ641741	ICTV	Circovirus kelawar	bat associated circovirus 9	NA	BatCV-9	Rhinolophus ferrumequinum	Chiroptera	C. kelawar (Chiroptera) - KJ641741
	58	KX756986	ICTV	Circovirus ialtag	bat circovirus	NA	BatACV10	Vespertilio sinensis	Chiroptera	C. ialtag (Chiroptera) - KX756986
	59	KX756996	ICTV	Circovirus siksparnis	bat circovirus	NA	BatACV11	Hipposideros armiger	Chiroptera	C. siksparnis (Chiroptera) - KX756996
	60	MN928506	ICTV	Circovirus pipistrello	bat circovirus	NA	BatACV13	Miniopterus schreibersii	Chiroptera	C. pipistrello (Chiroptera) - MN928506
	62	MW881235	ICTV	Circovirus lin	equine circovirus 1	NA	EquCV	Equus ferus	Perissodactyla	C. lin (Perissodactyla) - MW881235
	63	GQ404851	ICTV	Circovirus impundu	Chimpanzee associated circovirus 1	NA	ChimpACV-1	Pan troglodytes	Primates	C. impundu (Primates) - GQ404851	Faeces	Rwanda
	64	GQ404856	ICTV	Circovirus eniyan	Human associated circovirus 1	NA	HuACV-1	Homo sapiens	Primates	C. eniyan (Primates) - GQ404856	Faeces	Nigeria
	65	MF497827	ICTV	Circovirus gryzon	bamboo rat circovirus	NA	RoACV7	Rhizomys pruinosus	Rodentia	C. gryzon (Rodentia) - MF497827
	66	OM869597	ICTV	Circovirus hirat	dipodfec virus UA04Rod_4537	NA	DipV_4537	Dipodomys merriami	Rodentia	C. hirat (Rodentia) - OM869597
	68	KY370027	ICTV	Circovirus gnaver	rodent circovirus	NA	RoACV5	Niviventer eha	Rodentia	C. gnaver (Rodentia) - KY370027			needed to be circulized and then started earlier because it has an intron
	69	KY370029	ICTV	Circovirus rosegador	rodent circovirus	NA	RoACV4	Allactaga sibirica	Rodentia	C. rosegador (Rodentia) - KY370029
	70	KY370034	ICTV	Circovirus rongeur	rodent circovirus	NA	RoACV1	Neodon clarkei	Rodentia	C. rongeur (Rodentia) - KY370034
	71	KY370039	ICTV	Circovirus roditore	rodent circovirus	NA	RoACV3	Neodon clarkei	Rodentia	C. roditore (Rodentia) - KY370039
	72	KY370042	ICTV	Circovirus kiore	rodent circovirus	NA	RoACV2	Apodemus chevrieri	Rodentia	C. kiore (Rodentia) - KY370042
	77	HQ738643	Outgroup	Cyclovirus adie	chicken cyclovirus	NA	NGA_2009	Gallus domesticus	Aves	C. adie (Aves) - HQ738643	muscle	Nigeria
