# Supplementary material for: High Prevalence of a Novel Circovirus in the European Hedgehog (Erinaceus europaeus), a Common Species in Decline
Source: Transbound Emerg Dis. 2024 Nov 27;2024:4670252. doi: 10.1155/2024/4670252 (PMC12017114; doi:10.1155/2024/4670252)
Supplement: Supporting Information 2 — Table S2: Sample table of all the samples included in the Circovirus phylogenetic reconstruction. [file 4670252.f2.xlsx]

## Sheet: Table_S1
	ID_hedgehog	Location	Date_dissection	Sex	Life_stage	Body_mass	Total Reads	Trimmed Reads	E.europaeus Reads	%Hedgehog	H.sapiens Reads	Unclassified Reads	Classified Reads	Circovirus Reads	Circovirus genome
	GB01	Geraardsbergen	2021-07-06	M	Adult	500	123716460	93044899	91812812	0.986758	399340	756402	76345	79	Circular
	GB02	Geraardsbergen	2021-07-06	M	Adult	599	133483175	103569005	95698831	0.92401	379389	3399654	4091131	0	NA
	GB03	Geraardsbergen	2021-07-06	M	Adult	495	130802484	112535881	108779753	0.966623	350199	2132257	1273672	792	Circular
	GB04	Geraardsbergen	2021-07-06	M	Adult	572	106556064	70473381	69539674	0.986751	347016	577854	8837	38	Partial
	GB05	Geraardsbergen	2021-07-06	M	Adult	840	107857474	66271492	65409401	0.986992	302866	541031	18194	141	Circular
	GB06	Geraardsbergen	2021-09-06	F	Adult	405	141465455	99133186	98057810	0.989152	398901	669434	7041	0	NA
