# Supplementary material for: High Prevalence of a Novel Circovirus in the European Hedgehog (Erinaceus europaeus), a Common Species in Decline
Source: Transbound Emerg Dis. 2024 Nov 27;2024:4670252. doi: 10.1155/2024/4670252 (PMC12017114; doi:10.1155/2024/4670252)
Supplement: Supporting Information 3 — Table S3: List of primers developed and used in this study. [file 4670252.f3.xlsx]

## Sheet: GB01
	name	taxonomy_id	taxonomy_lvl	kraken_assigned_reads	added_reads	new_est_reads	fraction_total_reads
	Citrobacter freundii	546	S	946	1089	2035	0.00651
	Citrobacter portucalensis	1639133	S	148	63	211	0.00068
	Citrobacter braakii	57706	S	114	237	351	0.00112
	Citrobacter sp. 21OH12SH02A-Citro	3015952	S	35	285	320	0.00102
	Citrobacter tructae	2562449	S	38	1	39	0.00012
	Enterobacter hormaechei	158836	S	334	1136	1470	0.0047
	Enterobacter ludwigii	299767	S	36	47	83	0.00027
	Lelliottia sp. AC1	2067959	S	658	171	829	0.00265
	Lelliottia sp. WB101	2153385	S	228	55	283	0.00091
	Escherichia coli	562	S	746	3799	4545	0.01454
	Escherichia marmotae	1499973	S	120	13	133	0.00043
	Klebsiella oxytoca	571	S	875	150	1025	0.00328
	Kluyvera intermedia	61648	S	76	4	80	0.00026
	Hafnia paralvei	546367	S	6144	426	6570	0.02102
	Hafnia alvei	569	S	186	63	249	0.0008
	Morganella morganii	582	S	1243	33	1276	0.00408
	Proteus columbae	1987580	S	450	130	580	0.00186
	Proteus mirabilis	584	S	155	11	166	0.00053
	Proteus terrae	1574161	S	61	58	119	0.00038
	Proteus vulgaris	585	S	39	22	61	0.0002
	Providencia rettgeri	587	S	58	103	161	0.00052
	Pantoea agglomerans	549	S	33	3	36	0.00012
	Acinetobacter towneri	202956	S	4767	2544	7311	0.02339
	Acinetobacter sp. SCLZS86	2908637	S	1151	452	1603	0.00513
	Acinetobacter sp. SWBY1	2079596	S	1002	1143	2145	0.00686
	Acinetobacter sp. SH20PTE14	2905879	S	107	251	358	0.00115
	Acinetobacter sp. NCu2D-2	1608473	S	88	4	92	0.00029
	Acinetobacter sp. YH12138	2601122	S	75	175	250	0.0008
	Acinetobacter sp. TTH0-4	1646498	S	67	3	70	0.00022
	Acinetobacter sp. CS-2	2798861	S	64	9	73	0.00023
	Acinetobacter sp. F9	2853158	S	64	42	106	0.00034
	Acinetobacter sp. 10FS3-1	2563897	S	52	12	64	0.0002
	Acinetobacter sp. TGL-Y2	1407071	S	42	0	42	0.00013
	Acinetobacter sp. LoGeW2-3	1808001	S	42	2	44	0.00014
	Acinetobacter sp. GSS19	3020716	S	34	0	34	0.00011
	Acinetobacter sp. WCHA55	2004646	S	32	7	39	0.00012
	Acinetobacter indicus	756892	S	667	57	724	0.00232
	Acinetobacter baumannii	470	S	253	495	748	0.00239
	Acinetobacter nosocomialis	106654	S	120	33	153	0.00049
	Acinetobacter calcoaceticus	471	S	32	1	33	0.00011
	Acinetobacter johnsonii	40214	S	290	66	356	0.00114
	Acinetobacter pseudolwoffii	2053287	S	236	103	339	0.00108
	Acinetobacter piscicola	2006115	S	174	16	190	0.00061
	Acinetobacter lwoffii	28090	S	170	88	258	0.00083
	Acinetobacter wuhouensis	1879050	S	155	15	170	0.00054
	Acinetobacter schindleri	108981	S	104	11	115	0.00037
	Acinetobacter variabilis	70346	S	41	16	57	0.00018
	Acinetobacter defluvii	1871111	S	41	5	46	0.00015
	Acinetobacter haemolyticus	29430	S	40	4	44	0.00014
	Acinetobacter junii	40215	S	38	25	63	0.0002
	Acinetobacter bouvetii	202951	S	37	0	37	0.00012
	Acinetobacter cumulans	2136182	S	34	1	35	0.00011
	Acinetobacter lanii	2715163	S	33	0	33	0.00011
	Acinetobacter radioresistens	40216	S	32	1	33	0.00011
	Psychrobacter sanguinis	861445	S	440	84	524	0.00168
	Psychrobacter sp. PraFG1	2565531	S	105	111	216	0.00069
	Psychrobacter sp. YP14	2203895	S	54	67	121	0.00039
	Pasteurella multocida	747	S	3035	1408	4443	0.01422
	Pseudomonas fragi	296	S	48	198	246	0.00079
	Vibrio campbellii	680	S	43	8	51	0.00016
	Comamonas kerstersii	225992	S	502	25	527	0.00169
	Alcaligenes faecalis	511	S	165	15	180	0.00058
	Paenalcaligenes faecalis	2980099	S	134	2	136	0.00044
	Weissella cibaria	137591	S	2473	60	2533	0.0081
	Leuconostoc lactis	1246	S	1151	304	1455	0.00466
	Vagococcus fluvialis	2738	S	1919	63	1982	0.00634
	Vagococcus lutrae	81947	S	48	2	50	0.00016
	Enterococcus faecium	1352	S	91	61	152	0.00049
	Enterococcus casseliflavus	37734	S	74	35	109	0.00035
	Streptococcus lutetiensis	150055	S	321	50	371	0.00119
	Streptococcus dysgalactiae	1334	S	209	124	333	0.00107
	Streptococcus uberis	1349	S	80	1	81	0.00026
	Streptococcus pyogenes	1314	S	79	14	93	0.0003
	Lactococcus cremoris	1359	S	205	55	260	0.00083
	Lactococcus garvieae	1363	S	164	46	210	0.00067
	Lactococcus lactis	1358	S	48	43	91	0.00029
	Staphylococcus pettenkoferi	170573	S	1929	36	1965	0.00629
	Staphylococcus rostri	522262	S	340	37	377	0.00121
	Staphylococcus simulans	1286	S	294	11	305	0.00098
	Staphylococcus carnosus	1281	S	152	10	162	0.00052
	Staphylococcus equorum	246432	S	36	68	104	0.00033
	Staphylococcus epidermidis	1282	S	35	4	39	0.00012
	Macrococcus canis	1855823	S	1094	57	1151	0.00368
	Macrococcus caseolyticus	69966	S	35	18	53	0.00017
	Mammaliicoccus sciuri	1296	S	43	5	48	0.00015
	Clostridium baratii	1561	S	411	4	415	0.00133
	Clostridium perfringens	1502	S	158	121	279	0.00089
	Paraclostridium bifermentans	1490	S	142	16	158	0.00051
	Romboutsia hominis	1507512	S	39	10	49	0.00016
	Helcococcus kunzii	40091	S	309	10	319	0.00102
	Finegoldia magna	1260	S	118	10	128	0.00041
	Corynebacterium amycolatum	43765	S	3595	412	4007	0.01282
	Corynebacterium massiliense	441501	S	871	11	882	0.00282
	Corynebacterium ulcerans	65058	S	455	19	474	0.00152
	Corynebacterium sp. LK10	2022656	S	51	2	53	0.00017
	Corynebacterium casei	160386	S	53	3	56	0.00018
	Corynebacterium lactis	1231000	S	34	0	34	0.00011
	Arcanobacterium haemolyticum	28264	S	566	17	583	0.00187
	Trueperella pyogenes	1661	S	66	2	68	0.00022
	Streptomyces viridosporus	67581	S	42	40	82	0.00026
	Cutibacterium acnes	1747	S	50	1	51	0.00016
	Myroides sp. ZB35	1458492	S	190	437	627	0.00201
	Myroides sp. A21	1583100	S	172	356	528	0.00169
	Myroides sp. mNGS23_01	3047542	S	39	2	41	0.00013
	Myroides odoratimimus	76832	S	271	474	745	0.00238
	Myroides profundi	480520	S	215	32	247	0.00079
	Myroides albus	2562892	S	110	17	127	0.00041
	Myroides odoratus	256	S	96	6	102	0.00033
	Myroides phaeus	702745	S	90	10	100	0.00032
	Myroides fluvii	2572594	S	46	3	49	0.00016
	Bacteroides fragilis	817	S	302	169	471	0.00151
	Porphyromonas gingivalis	837	S	83	5	88	0.00028
	Fusobacterium ulcerans	861	S	172	16	188	0.0006
	Fusobacterium varium	856	S	102	18	120	0.00038
	Helicobacter pylori	210	S	35	1	36	0.00012
	Luteitalea sp. TBR-22	2802971	S	39	0	39	0.00012
	Kayvirus MCE2014	1924733	S	272	113	385	0.00123
	Kayvirus rodi	1980962	S	257	125	382	0.00122
	Kayvirus JD7	1924729	S	77	82	159	0.00051
	Kayvirus P108	1924731	S	74	53	127	0.00041
	Kayvirus G1	292029	S	59	894	953	0.00305
	Kayvirus SA12	1924730	S	39	30	69	0.00022
	Kochikohdavirus EFLK1	2560423	S	44	23	67	0.00021
	Myducvirus myduc	2845941	S	60	0	60	0.00019

## Sheet: GB02
	name	taxonomy_id	taxonomy_lvl	kraken_assigned_reads	added_reads	new_est_reads	fraction_total_reads
	Fusobacterium necrophorum	859	S	1318950	5758	1324708	0.30902
	Fusobacterium gonidiaformans	849	S	2018	19	2037	0.00048
	Fusobacterium ulcerans	861	S	1680	9	1689	0.00039
	Fusobacterium canifelinum	285729	S	1637	182	1819	0.00042
	Fusobacterium nucleatum	851	S	626	411	1037	0.00024
	Fusobacterium varium	856	S	569	5	574	0.00013
	Fusobacterium gastrosuis	1755100	S	334	1	335	8e-05
	Fusobacterium polymorphum	76857	S	283	175	458	0.00011
	Fusobacterium animalis	76859	S	238	134	372	9e-05
	Fusobacterium pseudoperiodonticum	2663009	S	221	20	241	6e-05
	Fusobacterium vincentii	155615	S	129	189	318	7e-05
	Fusobacterium hwasookii	1583098	S	82	17	99	2e-05
	Streptobacillus moniliformis	34105	S	96	4	100	2e-05
	Pseudoleptotrichia goodfellowii	157692	S	44	5	49	1e-05
	Proteus terrae	1574161	S	205759	151471	357230	0.08333
	Proteus sp. ZN5	2697019	S	76176	33086	109262	0.02549
	Proteus sp. NMG38-2	2883107	S	17710	77420	95130	0.02219
	Proteus sp. CD3	1921565	S	3339	10471	13810	0.00322
	Proteus sp. HZ0627	3034648	S	3030	9317	12347	0.00288
	Proteus vulgaris	585	S	100270	58822	159092	0.03711
	Proteus mirabilis	584	S	19943	1230	21173	0.00494
	Proteus penneri	102862	S	19030	3179	22209	0.00518
	Proteus columbae	1987580	S	18101	5335	23436	0.00547
	Proteus hauseri	183417	S	3547	119	3666	0.00086
	Morganella morganii	582	S	37673	617	38290	0.00893
	Providencia sp. PROV099	2949815	S	247	1868	2115	0.00049
	Providencia sp. PROV046	2949776	S	206	507	713	0.00017
	Providencia sp. R33	2828763	S	68	0	68	2e-05
	Providencia rettgeri	587	S	519	473	992	0.00023
	Providencia sneebia	516075	S	487	1	488	0.00011
	Providencia stuartii	588	S	298	312	610	0.00014
	Providencia alcalifaciens	126385	S	281	3	284	7e-05
	Providencia huaxiensis	2027290	S	84	5	89	2e-05
	Moellerella wisconsensis	158849	S	151	4	155	4e-05
	Arsenophonus sp. aPb	3041619	S	105	3	108	3e-05
	Citrobacter freundii	546	S	36064	19496	55560	0.01296
	Citrobacter portucalensis	1639133	S	144	21	165	4e-05
	Citrobacter braakii	57706	S	143	38	181	4e-05
	Citrobacter sp. RHBSTW-00986	2742675	S	44	27	71	2e-05
	Citrobacter koseri	545	S	36	2	38	1e-05
	Citrobacter farmeri	67824	S	34	1	35	1e-05
	Escherichia coli	562	S	9546	13492	23038	0.00537
	Escherichia marmotae	1499973	S	4413	379	4792	0.00112
	Escherichia albertii	208962	S	58	5	63	1e-05
	Klebsiella pneumoniae	573	S	944	617	1561	0.00036
	Klebsiella oxytoca	571	S	358	13	371	9e-05
	Klebsiella michiganensis	1134687	S	316	41	357	8e-05
	Klebsiella quasipneumoniae	1463165	S	106	13	119	3e-05
	Klebsiella aerogenes	548	S	84	2	86	2e-05
	Klebsiella sp. ZYC-1	2951084	S	35	12	47	1e-05
	Raoultella ornithinolytica	54291	S	63	34	97	2e-05
	Raoultella planticola	575	S	58	5	63	1e-05
	Enterobacter cloacae	550	S	318	154	472	0.00011
	Enterobacter hormaechei	158836	S	136	876	1012	0.00024
	Salmonella enterica	28901	S	305	96	401	9e-05
	Lelliottia amnigena	61646	S	82	2	84	2e-05
	Lelliottia sp. AC1	2067959	S	43	15	58	1e-05
	Buttiauxella agrestis	82977	S	112	15	127	3e-05
	Leclercia adecarboxylata	83655	S	59	12	71	2e-05
	Leclercia sp. 29361	2714951	S	38	3	41	1e-05
	Shimwellia blattae	563	S	33	0	33	1e-05
	Yersinia ruckeri	29486	S	979	169	1148	0.00027
	Serratia proteamaculans	28151	S	261	225	486	0.00011
	Serratia ureilytica	300181	S	38	70	108	3e-05
	Erwinia tracheiphila	65700	S	285	7	292	7e-05
	Erwinia tasmaniensis	338565	S	146	8	154	4e-05
	Erwinia persicina	55211	S	49	3	52	1e-05
	Pantoea agglomerans	549	S	409	38	447	0.0001
	Pantoea anthophila	470931	S	40	1	41	1e-05
	Duffyella gerundensis	1619313	S	37	2	39	1e-05
	Hafnia paralvei	546367	S	333	24	357	8e-05
	Edwardsiella hoshinae	93378	S	89	3	92	2e-05
	Dickeya zeae	204042	S	37	3	40	1e-05
	Dickeya dadantii	204038	S	32	2	34	1e-05
	Pasteurella multocida	747	S	29966	15315	45281	0.01056
	Pasteurella canis	753	S	2994	66	3060	0.00071
	Pasteurella dagmatis	754	S	522	9	531	0.00012
	Pasteurella atlantica	2827233	S	39	0	39	1e-05
	Haemophilus parainfluenzae	729	S	235	5	240	6e-05
	Haemophilus influenzae	727	S	134	291	425	0.0001
	Haemophilus haemolyticus	726	S	43	1	44	1e-05
	[Haemophilus] ducreyi	730	S	37	0	37	1e-05
	Avibacterium paragallinarum	728	S	45	34	79	2e-05
	Aggregatibacter actinomycetemcomitans	714	S	77	38	115	3e-05
	Mannheimia granulomatis	85402	S	36	77	113	3e-05
	Glaesserella parasuis	738	S	145	6	151	4e-05
	Rodentibacter heylii	1906744	S	106	3	109	3e-05
	Gallibacterium anatis	750	S	55	1	56	1e-05
	Gallibacterium salpingitidis	505341	S	45	0	45	1e-05
	Histophilus somni	731	S	94	3	97	2e-05
	Frederiksenia canicola	123824	S	55	0	55	1e-05
	Vespertiliibacter pulmonis	1443036	S	48	0	48	1e-05
	Bisgaardia hudsonensis	109472	S	44	0	44	1e-05
	Acinetobacter towneri	202956	S	9007	4650	13657	0.00319
	Acinetobacter sp. SCLZS86	2908637	S	2035	733	2768	0.00065
	Acinetobacter sp. SWBY1	2079596	S	1846	2076	3922	0.00091
	Acinetobacter sp. CS-2	2798861	S	193	26	219	5e-05
	Acinetobacter sp. F9	2853158	S	160	108	268	6e-05
	Acinetobacter sp. SH20PTE14	2905879	S	153	324	477	0.00011
	Acinetobacter sp. MYb10	1827285	S	144	105	249	6e-05
	Acinetobacter sp. TTH0-4	1646498	S	139	7	146	3e-05
	Acinetobacter sp. NCu2D-2	1608473	S	136	6	142	3e-05
	Acinetobacter sp. 10FS3-1	2563897	S	127	30	157	4e-05
	Acinetobacter sp. YH12138	2601122	S	120	252	372	9e-05
	Acinetobacter sp. ANC 7201	3035288	S	90	81	171	4e-05
	Acinetobacter sp. LoGeW2-3	1808001	S	75	3	78	2e-05
	Acinetobacter sp. TGL-Y2	1407071	S	70	0	70	2e-05
	Acinetobacter sp. NEB 394	2743575	S	69	59	128	3e-05
	Acinetobacter sp. GSS19	3020716	S	66	0	66	2e-05
	Acinetobacter sp. WCHA55	2004646	S	63	12	75	2e-05
	Acinetobacter sp. Marseille-Q1620	2714110	S	53	0	53	1e-05
	Acinetobacter sp. WY4	2708348	S	50	42	92	2e-05
	Acinetobacter sp. ASP199	2773709	S	48	3	51	1e-05
	Acinetobacter sp. WCHAc010034	1879049	S	46	2	48	1e-05
	Acinetobacter sp. YH16056_T	2929514	S	43	87	130	3e-05
	Acinetobacter sp. XS-4	2923375	S	35	4	39	1e-05
	Acinetobacter sp. TAC-1	3027470	S	34	46	80	2e-05
	Acinetobacter calcoaceticus	471	S	912	43	955	0.00022
	Acinetobacter baumannii	470	S	465	923	1388	0.00032
	Acinetobacter nosocomialis	106654	S	136	59	195	5e-05
	Acinetobacter pittii	48296	S	87	40	127	3e-05
	Acinetobacter seifertii	1530123	S	42	7	49	1e-05
	Acinetobacter indicus	756892	S	1407	102	1509	0.00035
	Acinetobacter johnsonii	40214	S	906	207	1113	0.00026
	Acinetobacter lwoffii	28090	S	677	345	1022	0.00024
	Acinetobacter pseudolwoffii	2053287	S	618	266	884	0.00021
	Acinetobacter lanii	2715163	S	329	3	332	8e-05
	Acinetobacter wanghuae	2662362	S	303	3	306	7e-05
	Acinetobacter piscicola	2006115	S	289	23	312	7e-05
	Acinetobacter schindleri	108981	S	241	24	265	6e-05
	Acinetobacter wuhouensis	1879050	S	187	14	201	5e-05
	Acinetobacter variabilis	70346	S	161	63	224	5e-05
	Acinetobacter guillouiae	106649	S	143	37	180	4e-05
	Acinetobacter vivianii	1776742	S	80	1	81	2e-05
	Acinetobacter radioresistens	40216	S	80	3	83	2e-05
	Acinetobacter portensis	1839785	S	73	80	153	4e-05
	Acinetobacter haemolyticus	29430	S	66	7	73	2e-05
	Acinetobacter cumulans	2136182	S	64	2	66	2e-05
	Acinetobacter shaoyimingii	2715164	S	61	0	61	1e-05
	Acinetobacter defluvii	1871111	S	53	6	59	1e-05
	Acinetobacter bouvetii	202951	S	48	0	48	1e-05
	Acinetobacter ursingii	108980	S	47	25	72	2e-05
	Acinetobacter tibetensis	2943497	S	45	0	45	1e-05
	Acinetobacter equi	1324350	S	44	0	44	1e-05
	Acinetobacter bereziniae	106648	S	44	15	59	1e-05
	Acinetobacter colistiniresistens	280145	S	37	1	38	1e-05
	Acinetobacter junii	40215	S	36	24	60	1e-05
	Acinetobacter baylyi	202950	S	34	0	34	1e-05
	Acinetobacter soli	487316	S	32	9	41	1e-05
	Psychrobacter sanguinis	861445	S	4089	559	4648	0.00108
	Psychrobacter sp. PraFG1	2565531	S	524	602	1126	0.00026
	Psychrobacter sp. YP14	2203895	S	238	321	559	0.00013
	Psychrobacter sp. WB2	3043330	S	98	16	114	3e-05
	Psychrobacter sp. van23A	3064892	S	73	16	89	2e-05
	Psychrobacter sp. M13	3067275	S	39	0	39	1e-05
	Psychrobacter sp. DAB_AL43B	1028416	S	36	1	37	1e-05
	Psychrobacter sp. LV10R520-6	1415574	S	33	0	33	1e-05
	Psychrobacter arenosus	256326	S	89	1	90	2e-05
	Moraxella osloensis	34062	S	4765	270	5035	0.00117
	Moraxella sp. DOX410	3076087	S	90	50	140	3e-05
	Thiopseudomonas alkaliphila	1697053	S	2778	23	2801	0.00065
	Pseudomonas sp. KU26590	2991051	S	49	60	109	3e-05
	Pseudomonas poae	200451	S	75	63	138	3e-05
	Pseudomonas viridiflava	33069	S	32	14	46	1e-05
	Pseudomonas protegens	380021	S	34	191	225	5e-05
	Xanthomonas campestris	339	S	86	42	128	3e-05
	Xylella fastidiosa	2371	S	48	22	70	2e-05
	Aerosticca soli	2010829	S	43	4	47	1e-05
	Vibrio campbellii	680	S	53	57	110	3e-05
	Vibrio metschnikovii	28172	S	43	6	49	1e-05
	Vibrio cholerae	666	S	41	31	72	2e-05
	Photobacterium atrarenae	865757	S	33	4	37	1e-05
	Shewanella xiamenensis	332186	S	45	39	84	2e-05
	Alteromonas mediterranea	314275	S	33	26	59	1e-05
	Aeromonas encheleia	73010	S	78	49	127	3e-05
	uncultured Tolumonas sp.	263765	S	44	0	44	1e-05
	Thiothrix winogradskyi	96472	S	34	0	34	1e-05
	Celerinatantimonas diazotrophica	412034	S	67	0	67	2e-05
	Wohlfahrtiimonas chitiniclastica	400946	S	39	2	41	1e-05
	Paenalcaligenes faecalis	2980099	S	17432	381	17813	0.00416
	Alcaligenes faecalis	511	S	2223	200	2423	0.00057
	Bordetella bronchiseptica	518	S	33	204	237	6e-05
	Comamonas kerstersii	225992	S	894	185	1079	0.00025
	Variovorax paradoxus	34073	S	60	84	144	3e-05
	Janthinobacterium sp. LM6	1938606	S	70	30	100	2e-05
	Janthinobacterium lividum	29581	S	36	141	177	4e-05
	Oxalobacter formigenes	847	S	112	3	115	3e-05
	Undibacterium parvum	401471	S	83	5	88	2e-05
	Georhizobium profundi	2341112	S	35	301	336	8e-05
	Methylobacterium sp. WL1	2603276	S	49	151	200	5e-05
	Methylobacterium sp. FF17	2984843	S	40	106	146	3e-05
	Devosia sp. RR2S18	3049774	S	57	60	117	3e-05
	Phyllobacterium sp. T1018	555316	S	34	60	94	2e-05
	Bosea sp. NBC_00550	2969621	S	42	116	158	4e-05
	Sphingomonas sp. PAMC26645	2565555	S	81	182	263	6e-05
	Sphingomonas aerolata	185951	S	57	121	178	4e-05
	Novosphingobium sp. 9	2025349	S	40	82	122	3e-05
	Qipengyuania citrea	225971	S	128	449	577	0.00013
	Paracoccus sp. M09	3064531	S	33	45	78	2e-05
	Paracoccus everestensis	2903900	S	35	100	135	3e-05
	Brevundimonas goettingensis	2774190	S	46	76	122	3e-05
	Azospirillum thiophilum	528244	S	52	54	106	2e-05
	Vagococcus lutrae	81947	S	77412	2784	80196	0.01871
	Vagococcus carniphilus	218144	S	25666	518	26184	0.00611
	Vagococcus fluvialis	2738	S	18675	393	19068	0.00445
	Vagococcus teuberi	519472	S	69	3	72	2e-05
	Vagococcus hydrophili	2714947	S	62	0	62	1e-05
	Enterococcus raffinosus	71452	S	2204	108	2312	0.00054
	Enterococcus faecalis	1351	S	1427	564	1991	0.00046
	Enterococcus faecium	1352	S	217	114	331	8e-05
	Enterococcus avium	33945	S	166	19	185	4e-05
	Enterococcus hirae	1354	S	66	4	70	2e-05
	Enterococcus casseliflavus	37734	S	54	37	91	2e-05
	Enterococcus mundtii	53346	S	48	0	48	1e-05
	Enterococcus durans	53345	S	33	2	35	1e-05
	Streptococcus pyogenes	1314	S	45761	10786	56547	0.01319
	Streptococcus dysgalactiae	1334	S	12020	6075	18095	0.00422
	Streptococcus equi	1336	S	4184	65	4249	0.00099
	Streptococcus canis	1329	S	792	34	826	0.00019
	Streptococcus anginosus	1328	S	437	333	770	0.00018
	Streptococcus intermedius	1338	S	113	28	141	3e-05
	Streptococcus constellatus	76860	S	82	41	123	3e-05
	Streptococcus suis	1307	S	483	656	1139	0.00027
	Streptococcus parauberis	1348	S	435	14	449	0.0001
	Streptococcus sp. 29896	3028082	S	62	15	77	2e-05
	Streptococcus sp. zg-86	2664091	S	37	1	38	1e-05
	Streptococcus sp. 29892	3028083	S	34	87	121	3e-05
	Streptococcus lutetiensis	150055	S	378	55	433	0.0001
	Streptococcus agalactiae	1311	S	370	769	1139	0.00027
	Streptococcus uberis	1349	S	233	3	236	6e-05
	Streptococcus porcinus	1340	S	171	3	174	4e-05
	Streptococcus pseudoporcinus	361101	S	149	7	156	4e-05
	Streptococcus halotolerans	1814128	S	132	0	132	3e-05
	Streptococcus oriscaviae	2781599	S	118	1	119	3e-05
	Streptococcus pluranimalium	82348	S	106	2	108	3e-05
	Streptococcus respiraculi	2021971	S	102	1	103	2e-05
	Streptococcus acidominimus	1326	S	97	3	100	2e-05
	Streptococcus oralis	1303	S	95	9	104	2e-05
	Streptococcus didelphis	102886	S	83	0	83	2e-05
	Streptococcus iniae	1346	S	78	0	78	2e-05
	Streptococcus pasteurianus	197614	S	72	109	181	4e-05
	Streptococcus gordonii	1302	S	70	1	71	2e-05
	Streptococcus parasuis	1501662	S	67	3	70	2e-05
	Streptococcus alactolyticus	29389	S	61	3	64	1e-05
	Streptococcus sanguinis	1305	S	59	2	61	1e-05
	Streptococcus merionis	400065	S	59	0	59	1e-05
	Streptococcus pneumoniae	1313	S	55	13	68	2e-05
	Streptococcus halichoeri	254785	S	51	1	52	1e-05
	Streptococcus salivarius	1304	S	50	4	54	1e-05
	Streptococcus ruminantium	1917441	S	45	16	61	1e-05
	Streptococcus himalayensis	1888195	S	43	0	43	1e-05
	Streptococcus sobrinus	1310	S	43	0	43	1e-05
	Streptococcus thermophilus	1308	S	42	1	43	1e-05
	Streptococcus equinus	1335	S	40	3	43	1e-05
	Streptococcus lactarius	684066	S	37	0	37	1e-05
	Streptococcus parasanguinis	1318	S	37	3	40	1e-05
	Streptococcus mitis	28037	S	33	2	35	1e-05
	Streptococcus ferus	1345	S	32	0	32	1e-05
	Lactococcus garvieae	1363	S	24952	1301	26253	0.00612
	Lactococcus lactis	1358	S	866	102	968	0.00023
	Lactococcus sp. LG1074	2816909	S	241	1483	1724	0.0004
	Lactococcus sp. LG606	2816912	S	63	91	154	4e-05
	Lactococcus sp. bn62	3037457	S	37	77	114	3e-05
	Lactococcus petauri	1940789	S	351	327	678	0.00016
	Lactococcus cremoris	1359	S	150	10	160	4e-05
	Lactococcus formosensis	1281486	S	135	5	140	3e-05
	Granulicatella elegans	137732	S	2181	234	2415	0.00056
	Carnobacterium maltaromaticum	2751	S	127	3	130	3e-05
	Carnobacterium divergens	2748	S	33	0	33	1e-05
	Weissella cibaria	137591	S	483	30	513	0.00012
	Weissella confusa	1583	S	404	23	427	0.0001
	Leuconostoc lactis	1246	S	137	39	176	4e-05
	Lactobacillus iners	147802	S	43	8	51	1e-05
	Globicatella sp. PHS-GS-PNBC-21-1553	2885764	S	125	4	129	3e-05
	Facklamia hominis	178214	S	106	4	110	3e-05
	Staphylococcus pettenkoferi	170573	S	67087	624	67711	0.0158
	Staphylococcus simulans	1286	S	47546	723	48269	0.01126
	Staphylococcus rostri	522262	S	27614	1561	29175	0.00681
	Staphylococcus aureus	1280	S	8338	10403	18741	0.00437
	Staphylococcus xylosus	1288	S	3724	144	3868	0.0009
	Staphylococcus epidermidis	1282	S	3112	163	3275	0.00076
	Staphylococcus sp. 17KM0847	2583989	S	526	4	530	0.00012
	Staphylococcus sp. IVB6227	2989768	S	236	516	752	0.00018
	Staphylococcus sp. IVB6181	2929481	S	124	2	126	3e-05
	Staphylococcus sp. IVB6240	2989771	S	106	264	370	9e-05
	Staphylococcus sp. MI 10-1553	1912064	S	78	1	79	2e-05
	Staphylococcus sp. IVB6238	2989770	S	49	85	134	3e-05
	Staphylococcus sp. IVB6214	2989766	S	39	95	134	3e-05
	Staphylococcus sp. IVB6246	2989772	S	33	26	59	1e-05
	Staphylococcus pseudintermedius	283734	S	708	43	751	0.00018
	Staphylococcus delphini	53344	S	630	42	672	0.00016
	Staphylococcus saprophyticus	29385	S	507	20	527	0.00012
	Staphylococcus muscae	1294	S	266	5	271	6e-05
	Staphylococcus equorum	246432	S	144	106	250	6e-05
	Staphylococcus agnetis	985762	S	115	3	118	3e-05
	Staphylococcus condimenti	70255	S	114	3	117	3e-05
	Staphylococcus haemolyticus	1283	S	92	4	96	2e-05
	Staphylococcus capitis	29388	S	72	4	76	2e-05
	Staphylococcus felis	46127	S	67	0	67	2e-05
	Staphylococcus carnosus	1281	S	60	1	61	1e-05
	Staphylococcus simiae	308354	S	50	0	50	1e-05
	Staphylococcus pseudoxylosus	2282419	S	50	2	52	1e-05
	Staphylococcus succinus	61015	S	49	2	51	1e-05
	Staphylococcus hominis	1290	S	48	2	50	1e-05
	Staphylococcus chromogenes	46126	S	48	1	49	1e-05
	Staphylococcus shinii	2912228	S	46	1	47	1e-05
	Staphylococcus arlettae	29378	S	46	1	47	1e-05
	Staphylococcus pasteuri	45972	S	44	1	45	1e-05
	Staphylococcus ratti	2892440	S	44	0	44	1e-05
	Staphylococcus schleiferi	1295	S	44	1	45	1e-05
	Staphylococcus hyicus	1284	S	39	1	40	1e-05
	Staphylococcus argenteus	985002	S	39	2	41	1e-05
	Staphylococcus coagulans	74706	S	37	1	38	1e-05
	Staphylococcus lutrae	155085	S	36	0	36	1e-05
	Staphylococcus casei	201828	S	36	2	38	1e-05
	Macrococcus canis	1855823	S	11261	369	11630	0.00271
	Macrococcus epidermidis	1902580	S	901	40	941	0.00022
	Macrococcus caseolyticus	69966	S	358	133	491	0.00011
	Macrococcus bohemicus	1903056	S	286	242	528	0.00012
	Macrococcus armenti	2875764	S	282	10	292	7e-05
	Macrococcus sp. IME1552	1898474	S	55	94	149	3e-05
	Mammaliicoccus sciuri	1296	S	4104	265	4369	0.00102
	Mammaliicoccus vitulinus	71237	S	2060	156	2216	0.00052
	Mammaliicoccus stepanovicii	643214	S	788	30	818	0.00019
	Mammaliicoccus sp. Marseille-Q6498	2962659	S	232	14	246	6e-05
	Mammaliicoccus lentus	42858	S	209	16	225	5e-05
	Anoxybacillus flavithermus	33934	S	68	103	171	4e-05
	Mangrovibacillus cuniculi	2593652	S	41	4	45	1e-05
	Gemella morbillorum	29391	S	36	8	44	1e-05
	Finegoldia magna	1260	S	14378	954	15332	0.00358
	Helcococcus kunzii	40091	S	3617	81	3698	0.00086
	Peptoniphilus asaccharolyticus	1258	S	833	0	833	0.00019
	Peptoniphilus equinus	3016343	S	421	16	437	0.0001
	Peptoniphilus sp. SAHP1	2948573	S	217	90	307	7e-05
	Peptoniphilus harei	54005	S	116	33	149	3e-05
	Parvimonas micra	33033	S	410	23	433	0.0001
	Anaerococcus obesiensis	1287640	S	82	90	172	4e-05
	Anaerococcus prevotii	33034	S	63	3	66	2e-05
	Anaerococcus mediterraneensis	1870984	S	56	7	63	1e-05
	Keratinibaculum paraultunense	1278232	S	86	8	94	2e-05
	Tissierella sp. MB52-C2	3070999	S	77	13	90	2e-05
	Ezakiella coagulans	46507	S	120	20	140	3e-05
	Ezakiella massiliensis	1852374	S	35	3	38	1e-05
	Clostridium perfringens	1502	S	1934	949	2883	0.00067
	Clostridium sporogenes	1509	S	901	356	1257	0.00029
	Clostridium baratii	1561	S	440	12	452	0.00011
	Clostridium botulinum	1491	S	155	165	320	7e-05
	Clostridium sp. SY8519	1042156	S	74	19	93	2e-05
	Clostridium tetani	1513	S	110	3	113	3e-05
	Clostridium tagluense	360422	S	36	1	37	1e-05
	Paraclostridium bifermentans	1490	S	35	16	51	1e-05
	Filifactor alocis	143361	S	438	35	473	0.00011
	Peptostreptococcus sp. CBA3647	3003601	S	284	16	300	7e-05
	Romboutsia hominis	1507512	S	134	48	182	4e-05
	Clostridioides difficile	1496	S	103	74	177	4e-05
	Paeniclostridium sordellii	1505	S	46	19	65	2e-05
	Lacrimispora sphenoides	29370	S	280	36	316	7e-05
	Lachnoanaerobaculum gingivalis	2490855	S	32	134	166	4e-05
	Lachnoclostridium phytofermentans	66219	S	67	6	73	2e-05
	Caproiciproducens sp. NJN-50	2507162	S	91	23	114	3e-05
	Christensenella minuta	626937	S	32	16	48	1e-05
	Dialister pneumosintes	39950	S	1115	1	1116	0.00026
	Bulleidia sp. zg-1006	2806552	S	183	1	184	4e-05
	Erysipelothrix rhusiopathiae	1648	S	151	6	157	4e-05
	[Clostridium] innocuum	1522	S	38	2	40	1e-05
	Thomasclavelia ramosa	1547	S	38	0	38	1e-05
	Corynebacterium lactis	1231000	S	181975	655	182630	0.0426
	Corynebacterium hindlerae	699041	S	94865	215	95080	0.02218
	Corynebacterium ulcerans	65058	S	49082	3183	52265	0.01219
	Corynebacterium massiliense	441501	S	18682	386	19068	0.00445
	Corynebacterium amycolatum	43765	S	15239	4515	19754	0.00461
	Corynebacterium diphtheriae	1717	S	1860	38	1898	0.00044
	Corynebacterium confusum	71254	S	537	15	552	0.00013
	Corynebacterium doosanense	1121358	S	201	5	206	5e-05
	Corynebacterium sp. LK10	2022656	S	105	14	119	3e-05
	Corynebacterium pseudotuberculosis	1719	S	125	0	125	3e-05
	Corynebacterium striatum	43770	S	112	4	116	3e-05
	Corynebacterium xerosis	1725	S	60	1	61	1e-05
	Corynebacterium tuberculostearicum	38304	S	51	1	52	1e-05
	Corynebacterium aquatimens	1190508	S	51	13	64	1e-05
	Corynebacterium kalinowskii	2675216	S	49	0	49	1e-05
	Corynebacterium glaucum	187491	S	42	0	42	1e-05
	Corynebacterium jeikeium	38289	S	39	2	41	1e-05
	Mycolicibacterium psychrotolerans	216929	S	48	103	151	4e-05
	Rhodococcus fascians	1828	S	41	36	77	2e-05
	Gordonia sp. PDNC005	2811424	S	39	18	57	1e-05
	Arcanobacterium haemolyticum	28264	S	16106	504	16610	0.00387
	Arcanobacterium canis	999183	S	37	1	38	1e-05
	Trueperella pyogenes	1661	S	2269	103	2372	0.00055
	Trueperella pecoris	2733571	S	151	12	163	4e-05
	Actinomyces howellii	52771	S	103	3	106	2e-05
	Schaalia turicensis	131111	S	71	2	73	2e-05
	Winkia neuii	33007	S	38	4	42	1e-05
	Rathayibacter festucae	110937	S	53	182	235	5e-05
	Frigoribacterium sp. SL97	2994664	S	33	67	100	2e-05
	Dermacoccus sp. PAMC28757	2762331	S	1246	241	1487	0.00035
	Dermacoccus nishinomiyaensis	1274	S	69	21	90	2e-05
	Kocuria palustris	71999	S	438	121	559	0.00013
	Kocuria rosea	1275	S	73	40	113	3e-05
	Glutamicibacter protophormiae	37930	S	35	20	55	1e-05
	Brachybacterium huguangmaarense	1652028	S	201	185	386	9e-05
	Brachybacterium sp. GU-2	3069708	S	39	110	149	3e-05
	Brachybacterium sp. P6-10-X1	1903186	S	37	20	57	1e-05
	Gardnerella leopoldii	2792978	S	2235	88	2323	0.00054
	Gardnerella vaginalis	2702	S	298	8	306	7e-05
	Nocardioides sp. S-1144	2582905	S	58	67	125	3e-05
	Nocardioides sp. S5	2017486	S	52	145	197	5e-05
	Nocardioides sp. zg-1228	2763008	S	44	74	118	3e-05
	Nocardioides sp. S-34	3095075	S	41	64	105	2e-05
	Nocardioides okcheonensis	2894081	S	40	71	111	3e-05
	Friedmanniella luteola	546871	S	33	15	48	1e-05
	Cutibacterium acnes	1747	S	253	40	293	7e-05
	Microlunatus sagamiharensis	546874	S	42	24	66	2e-05
	Streptomyces sp. Mut1	3033811	S	103	154	257	6e-05
	Streptomyces aquilus	2548456	S	59	97	156	4e-05
	Streptomyces liangshanensis	2717324	S	32	18	50	1e-05
	Kibdelosporangium phytohabitans	860235	S	37	20	57	1e-05
	Berryella intestinalis	1531429	S	224	8	232	5e-05
	Malacoplasma iowae	2116	S	94	11	105	2e-05
	Malacoplasma penetrans	28227	S	43	18	61	1e-05
	Ureaplasma diversum	42094	S	59	7	66	2e-05
	Mycoplasmopsis bovirhinis	29553	S	45	46	91	2e-05
	Microcystis aeruginosa	1126	S	57	17	74	2e-05
	Bacteroides fragilis	817	S	75495	80558	156053	0.0364
	Bacteroides zoogleoformans	28119	S	16970	5097	22067	0.00515
	Bacteroides thetaiotaomicron	818	S	13654	5280	18934	0.00442
	uncultured Bacteroides sp.	162156	S	12937	140	13077	0.00305
	Bacteroides caccae	47678	S	11629	2972	14601	0.00341
	Bacteroides caecimuris	1796613	S	10867	5285	16152	0.00377
	Bacteroides heparinolyticus	28113	S	10001	2603	12604	0.00294
	Bacteroides faecis	674529	S	9395	5129	14524	0.00339
	Bacteroides salyersiae	291644	S	8890	1505	10395	0.00242
	Bacteroides faecium	2715212	S	7676	387	8063	0.00188
	Bacteroides ovatus	28116	S	7376	31912	39288	0.00916
	Bacteroides stercoris	46506	S	7166	2145	9311	0.00217
	Bacteroides nordii	291645	S	6737	761	7498	0.00175
	Bacteroides sp. D2	556259	S	2888	6326	9214	0.00215
	Bacteroides sp. CACC 737	2755405	S	1718	14104	15822	0.00369
	Bacteroides sp. M10	2763022	S	699	747	1446	0.00034
	Bacteroides sp. HF-162	2785531	S	200	3159	3359	0.00078
	Bacteroides sp. ZJ-18	2709390	S	143	1596	1739	0.00041
	Bacteroides sp. A1C1	2528203	S	139	1505	1644	0.00038
	Bacteroides sp. DH3716P	2847299	S	40	710	750	0.00017
	Bacteroides eggerthii	28111	S	5214	2591	7805	0.00182
	Bacteroides helcogenes	290053	S	4926	117	5043	0.00118
	Bacteroides xylanisolvens	371601	S	3782	11839	15621	0.00364
	Bacteroides cellulosilyticus	246787	S	2966	3095	6061	0.00141
	Bacteroides uniformis	820	S	2817	5330	8147	0.0019
	Bacteroides graminisolvens	477666	S	2653	13	2666	0.00062
	Bacteroides zhangwenhongii	2650157	S	2623	1783	4406	0.00103
	Bacteroides luhongzhouii	2650158	S	2095	624	2719	0.00063
	Bacteroides intestinalis	329854	S	1526	174	1700	0.0004
	Bacteroides finegoldii	338188	S	1312	1091	2403	0.00056
	Bacteroides humanifaecis	2792859	S	877	11902	12779	0.00298
	Bacteroides coprosuis	151276	S	715	13	728	0.00017
	Phocaeicola dorei	357276	S	8296	10206	18502	0.00432
	Phocaeicola coprophilus	387090	S	4208	1779	5987	0.0014
	Phocaeicola vulgatus	821	S	2782	1330	4112	0.00096
	Phocaeicola salanitronis	376805	S	1352	98	1450	0.00034
	Porphyromonas gingivalis	837	S	42921	4658	47579	0.0111
	Porphyromonas crevioricanis	393921	S	8333	441	8774	0.00205
	Porphyromonas cangingivalis	36874	S	876	88	964	0.00022
	Porphyromonas somerae	322095	S	498	36	534	0.00012
	Porphyromonas endodontalis	28124	S	453	48	501	0.00012
	Porphyromonas asaccharolytica	28123	S	115	4	119	3e-05
	uncultured Macellibacteroides sp.	1243007	S	211	17	228	5e-05
	Parabacteroides distasonis	823	S	5547	9637	15184	0.00354
	Parabacteroides merdae	46503	S	5086	1821	6907	0.00161
	Parabacteroides chongii	2685834	S	1017	113	1130	0.00026
	Parabacteroides faecis	1217282	S	686	62	748	0.00017
	Parabacteroides goldsteinii	328812	S	618	96	714	0.00017
	Parabacteroides johnsonii	387661	S	618	103	721	0.00017
	Tannerella forsythia	28112	S	6033	1346	7379	0.00172
	Tannerella serpentiformis	712710	S	382	7	389	9e-05
	Prevotella nigrescens	28133	S	2362	1815	4177	0.00097
	Prevotella sp. oral taxon 475	712471	S	575	38	613	0.00014
	Prevotella sp. Rep29	2691580	S	309	17	326	8e-05
	Prevotella sp. E9-3	2913621	S	270	21	291	7e-05
	Prevotella sp. E13-17	2913616	S	194	7	201	5e-05
	Prevotella sp. oral taxon 299	652716	S	118	20	138	3e-05
	Prevotella sp. E2-28	2913620	S	110	6	116	3e-05
	Prevotella sp. E15-22	2937774	S	63	5	68	2e-05
	Prevotella intermedia	28131	S	1350	676	2026	0.00047
	Prevotella melaninogenica	28132	S	1209	419	1628	0.00038
	Prevotella dentalis	52227	S	891	174	1065	0.00025
	Prevotella denticola	28129	S	820	395	1215	0.00028
	Prevotella corporis	28128	S	412	120	532	0.00012
	Prevotella fusca	589436	S	313	100	413	0.0001
	Prevotella communis	2913614	S	220	14	234	5e-05
	Prevotella histicola	470565	S	186	40	226	5e-05
	Prevotella multiformis	282402	S	179	108	287	7e-05
	Prevotella bivia	28125	S	154	23	177	4e-05
	Prevotella veroralis	28137	S	62	22	84	2e-05
	Prevotella jejuni	1177574	S	55	34	89	2e-05
	Paraprevotella xylaniphila	454155	S	1820	465	2285	0.00053
	Paraprevotella clara	454154	S	1660	290	1950	0.00045
	Segatella copri	165179	S	438	25	463	0.00011
	Segatella hominis	2518605	S	84	6	90	2e-05
	Segatella oris	28135	S	63	29	92	2e-05
	Xylanibacter ruminicola	839	S	359	9	368	9e-05
	Hoylesella enoeca	76123	S	246	242	488	0.00011
	Hoylesella buccalis	28127	S	66	28	94	2e-05
	Pseudoprevotella muciniphila	2133944	S	62	1	63	1e-05
	Odoribacter splanchnicus	28118	S	16973	1995	18968	0.00442
	Butyricimonas faecalis	2093856	S	246	123	369	9e-05
	Butyricimonas virosa	544645	S	135	35	170	4e-05
	Butyricimonas faecihominis	1472416	S	88	45	133	3e-05
	Butyricimonas paravirosa	1472417	S	37	26	63	1e-05
	Alistipes sp. dk3624	2662363	S	310	33	343	8e-05
	uncultured Alistipes sp.	538949	S	211	23	234	5e-05
	Alistipes dispar	2585119	S	209	43	252	6e-05
	Alistipes onderdonkii	328813	S	205	272	477	0.00011
	Alistipes indistinctus	626932	S	185	12	197	5e-05
	Alistipes shahii	328814	S	143	361	504	0.00012
	Alistipes senegalensis	1288121	S	127	129	256	6e-05
	Alistipes ihumii	1470347	S	112	5	117	3e-05
	Alistipes megaguti	2364787	S	69	11	80	2e-05
	Alistipes communis	2585118	S	56	20	76	2e-05
	uncultured Acetobacteroides sp.	1760811	S	131	1	132	3e-05
	Coprobacter secundus	1501392	S	1034	193	1227	0.00029
	Coprobacter fastidiosus	1099853	S	259	9	268	6e-05
	Barnesiella viscericola	397865	S	496	63	559	0.00013
	Muribaculum gordoncarteri	2530390	S	333	33	366	9e-05
	Muribaculum intestinale	1796646	S	289	10	299	7e-05
	Duncaniella dubosii	2518971	S	351	13	364	8e-05
	Paramuribaculum intestinale	2094151	S	267	12	279	7e-05
	Sodaliphilus pleomorphus	2606626	S	160	6	166	4e-05
	Petrimonas mucosa	1642646	S	969	582	1551	0.00036
	Proteiniphilum propionicum	2829812	S	235	6	241	6e-05
	Proteiniphilum saccharofermentans	1642647	S	109	0	109	3e-05
	Paludibacter propionicigenes	185300	S	211	0	211	5e-05
	uncultured Draconibacterium sp.	1573823	S	209	65	274	6e-05
	Draconibacterium orientale	1168034	S	79	70	149	3e-05
	Aquipluma nitroreducens	2010828	S	120	5	125	3e-05
	Mangrovibacterium marinum	1639118	S	108	15	123	3e-05
	Labilibaculum manganireducens	1940525	S	104	39	143	3e-05
	Alkalitalea saponilacus	889453	S	56	4	60	1e-05
	Myroides sp. ZB35	1458492	S	3241	8046	11287	0.00263
	Myroides sp. A21	1583100	S	3212	7180	10392	0.00242
	Myroides sp. mNGS23_01	3047542	S	1183	97	1280	0.0003
	Myroides odoratimimus	76832	S	4415	8584	12999	0.00303
	Myroides profundi	480520	S	3422	576	3998	0.00093
	Myroides odoratus	256	S	2140	161	2301	0.00054
	Myroides albus	2562892	S	1801	342	2143	0.0005
	Myroides fluvii	2572594	S	1527	130	1657	0.00039
	Myroides phaeus	702745	S	1215	167	1382	0.00032
	Flavobacterium sp. I3-2	2748319	S	89	50	139	3e-05
	Flavobacterium sp. xlx-214	2654325	S	79	21	100	2e-05
	Flavobacterium sp. F-29	2893883	S	53	59	112	3e-05
	Flavobacterium sp. IMCC34852	2732161	S	53	58	111	3e-05
	Flavobacterium sp. N1846	2986824	S	44	50	94	2e-05
	Flavobacterium sp. N2270	2986831	S	43	42	85	2e-05
	Flavobacterium sp. CECT 9288	2845819	S	42	349	391	9e-05
	Flavobacterium agricola	2870839	S	70	16	86	2e-05
	Flavobacterium nitratireducens	992289	S	64	61	125	3e-05
	Flavobacterium columnare	996	S	59	547	606	0.00014
	Flavobacterium marginilacus	3003256	S	59	43	102	2e-05
	Flavobacterium channae	2897181	S	58	145	203	5e-05
	Flavobacterium okayamense	2830782	S	53	108	161	4e-05
	Flavobacterium panacagri	3034146	S	52	220	272	6e-05
	Flavobacterium anhuiense	459526	S	51	188	239	6e-05
	Flavobacterium psychrotrophum	2294119	S	47	6	53	1e-05
	Flavobacterium psychrophilum	96345	S	47	24	71	2e-05
	Flavobacterium gilvum	1492737	S	46	27	73	2e-05
	Flavobacterium cerinum	2502784	S	45	16	61	1e-05
	Flavobacterium indicum	312277	S	42	14	56	1e-05
	Flavobacterium sediminis	2201181	S	39	53	92	2e-05
	Flavobacterium album	2175091	S	38	5	43	1e-05
	Flavobacterium dauae	1563479	S	36	18	54	1e-05
	Flavobacterium pectinovorum	29533	S	34	68	102	2e-05
	Capnocytophaga sputigena	1019	S	1888	113	2001	0.00047
	Capnocytophaga canimorsus	28188	S	819	256	1075	0.00025
	Capnocytophaga stomatis	1848904	S	298	10	308	7e-05
	Capnocytophaga ochracea	1018	S	66	29	95	2e-05
	Capnocytophaga leadbetteri	327575	S	45	4	49	1e-05
	Polaribacter sp. Hel1_33_78	1336804	S	52	42	94	2e-05
	Polaribacter sp. L3A8	2686361	S	38	100	138	3e-05
	Tenacibaculum tangerinum	3038772	S	117	25	142	3e-05
	Maribacter cobaltidurans	1178778	S	57	57	114	3e-05
	Lutibacter profundi	1622118	S	70	7	77	2e-05
	Winogradskyella sp. J14-2	1936080	S	33	9	42	1e-05
	Pukyongia salina	2094025	S	77	4	81	2e-05
	Aureibaculum algae	2584122	S	46	0	46	1e-05
	Galbibacter sp. BG1	1170699	S	42	20	62	1e-05
	Marixanthomonas sp. SCSIO 43207	2779360	S	41	13	54	1e-05
	Paenimyroides cloacae	1852970	S	32	10	42	1e-05
	Chryseobacterium gallinarum	1324352	S	1308	332	1640	0.00038
	Chryseobacterium sp. MEBOG06	2879938	S	123	74	197	5e-05
	Chryseobacterium indologenes	253	S	134	106	240	6e-05
	Chryseobacterium taklimakanense	536441	S	58	51	109	3e-05
	Chryseobacterium shandongense	1493872	S	40	51	91	2e-05
	Kaistella daneshvariae	2487074	S	49	13	62	1e-05
	Kaistella jeonii	266749	S	34	7	41	1e-05
	Elizabethkingia anophelis	1117645	S	117	122	239	6e-05
	Faecalibacter bovis	2898187	S	153	23	176	4e-05
	Faecalibacter sp. LW9	3103144	S	97	16	113	3e-05
	Empedobacter brevis	247	S	115	19	134	3e-05
	Empedobacter falsenii	343874	S	88	37	125	3e-05
	Apibacter raozihei	2500547	S	81	1	82	2e-05
	Marnyiella aurantia	2758037	S	79	14	93	2e-05
	Cruoricaptor ignavus	1118202	S	72	48	120	3e-05
	Riemerella anatipestifer	34085	S	55	5	60	1e-05
	Ornithobacterium rhinotracheale	28251	S	52	7	59	1e-05
	Blattabacterium cuenoti	1653831	S	34	7	41	1e-05
	Hymenobacter sp. HDW8	2714932	S	118	104	222	5e-05
	Hymenobacter sp. BT18	2835648	S	115	10	125	3e-05
	Hymenobacter sp. 5317J-9	2932250	S	34	9	43	1e-05
	Hymenobacter tibetensis	497967	S	150	28	178	4e-05
	Hymenobacter monticola	1705399	S	41	4	45	1e-05
	Dyadobacter chenhuakuii	2909339	S	115	40	155	4e-05
	Dyadobacter sandarakinus	2747268	S	96	62	158	4e-05
	Marinilongibacter aquaticus	2975157	S	89	2	91	2e-05
	Runella sp. SP2	2268026	S	65	6	71	2e-05
	Leadbetterella byssophila	316068	S	60	13	73	2e-05
	Larkinella insperata	332158	S	49	7	56	1e-05
	Spirosoma aerolatum	1211326	S	71	9	80	2e-05
	Spirosoma rhododendri	2728024	S	46	2	48	1e-05
	Spirosoma radiotolerans	1379870	S	39	7	46	1e-05
	Tellurirhabdus rosea	2674997	S	47	0	47	1e-05
	Tellurirhabdus bombi	2907205	S	41	7	48	1e-05
	Algoriphagus sp. NG3	3097546	S	86	28	114	3e-05
	Echinicola soli	2591634	S	49	27	76	2e-05
	Mongoliitalea daihaiensis	2782006	S	48	10	58	1e-05
	Porifericola rhodea	930972	S	54	33	87	2e-05
	Tunicatimonas pelagia	931531	S	48	0	48	1e-05
	Flammeovirga kamogawensis	373891	S	34	46	80	2e-05
	Sphingobacterium lactis	797291	S	559	51	610	0.00014
	Sphingobacterium sp. LZ7M1	2961941	S	259	51	310	7e-05
	Sphingobacterium sp. KACC 22765	3025669	S	49	1	50	1e-05
	Sphingobacterium sp. ML3W	1538644	S	44	5	49	1e-05
	Sphingobacterium sp. E70	2853439	S	41	6	47	1e-05
	Sphingobacterium thalpophilum	259	S	37	4	41	1e-05
	Mucilaginibacter gossypii	551996	S	103	18	121	3e-05
	Mucilaginibacter gotjawali	1550579	S	51	0	51	1e-05
	Pedobacter aquae	2605747	S	61	76	137	3e-05
	Solitalea lacus	2911172	S	122	0	122	3e-05
	Pseudopedobacter saltans	151895	S	37	2	39	1e-05
	Chitinophaga filiformis	104663	S	85	66	151	4e-05
	Chitinophaga oryzae	2725414	S	46	28	74	2e-05
	Niastella koreensis	354356	S	42	44	86	2e-05
	Niabella soli	446683	S	34	16	50	1e-05
	Pelodictyon luteolum	1100	S	75	3	78	2e-05
	Campylobacter sp. CCUG 57310	2517362	S	19020	184	19204	0.00448
	Campylobacter sp. RM16192	1660080	S	1142	51	1193	0.00028
	Campylobacter sp. RM16187	1660063	S	723	28	751	0.00018
	Campylobacter rectus	203	S	50	0	50	1e-05
	Campylobacter mucosalis	202	S	48	0	48	1e-05
	Campylobacter jejuni	197	S	38	53	91	2e-05
	Helicobacter pylori	210	S	36	1	37	1e-05
	Borreliella afzelii	29518	S	1240	66	1306	0.0003
	Borreliella spielmanii	88916	S	747	11	758	0.00018
	Borreliella bavariensis	664662	S	296	165	461	0.00011
	Borreliella burgdorferi	139	S	76	25	101	2e-05
	Borreliella garinii	29519	S	62	11	73	2e-05
	Treponema pedis	409322	S	335	24	359	8e-05
	Treponema sp. OMZ 787	2563669	S	74	9	83	2e-05
	Treponema denticola	158	S	60	47	107	2e-05
	uncultured Sphaerochaeta sp.	886478	S	63	1	64	1e-05
	Akkermansia muciniphila	239935	S	86	43	129	3e-05
	Akkermansia sp. N21116	3040764	S	74	2	76	2e-05
	Stieleria neptunia	2527979	S	42	5	47	1e-05
	Desulfosediminicola flagellatus	2569541	S	44	6	50	1e-05
	Alloacidobacterium dinghuense	2763107	S	45	0	45	1e-05
	Malassezia restricta	76775	S	40	24	64	1e-05
	Kayvirus MCE2014	1924733	S	15169	2605	17774	0.00415
	Kayvirus rodi	1980962	S	5904	1185	7089	0.00165
	Kayvirus P108	1924731	S	3188	941	4129	0.00096
	Kayvirus G1	292029	S	1474	17206	18680	0.00436
	Kayvirus SA12	1924730	S	1040	328	1368	0.00032
	Kayvirus JD7	1924729	S	966	425	1391	0.00032
	Kayvirus G15	1924732	S	741	382	1123	0.00026
	Kayvirus S254	1980964	S	546	513	1059	0.00025
	Kayvirus S253	1924734	S	358	845	1203	0.00028
	Saphexavirus SAP6	1982379	S	519	181	700	0.00016
	Saphexavirus SPQS1	1982381	S	320	81	401	9e-05
	Saphexavirus BC611	1982377	S	268	82	350	8e-05
	Saphexavirus VD13	1982380	S	192	26	218	5e-05
	Saphexavirus IMEEF1	1982378	S	179	65	244	6e-05
	Enterococcus phage vB_EfaS_IME198	1747287	S	159	34	193	5e-05
	Rosenblumvirus BP39	2732596	S	88	6	94	2e-05
	Rosenblumvirus EBHT	2956378	S	58	4	62	1e-05
	Jilinvirus CVM10	1918726	S	44	0	44	1e-05
	Jilinvirus ECOO78	2560443	S	34	15	49	1e-05
	Phietavirus pv37	320840	S	75	4	79	2e-05

## Sheet: GB03
	name	taxonomy_id	taxonomy_lvl	kraken_assigned_reads	added_reads	new_est_reads	fraction_total_reads
	Corynebacterium amycolatum	43765	S	346450	75690	422140	0.29179
	Corynebacterium humireducens	1223514	S	18163	153	18316	0.01266
	Corynebacterium urealyticum	43771	S	4118	274	4392	0.00304
	Corynebacterium suedekumii	3049801	S	3786	88	3874	0.00268
	Corynebacterium marinum	349751	S	2597	102	2699	0.00187
	Corynebacterium lactis	1231000	S	2123	12	2135	0.00148
	Corynebacterium comes	2675218	S	2062	17	2079	0.00144
	Corynebacterium ulcerans	65058	S	1695	98	1793	0.00124
	Corynebacterium hindlerae	699041	S	1397	4	1401	0.00097
	Corynebacterium kalinowskii	2675216	S	1377	22	1399	0.00097
	Corynebacterium urogenitale	2487892	S	1374	9	1383	0.00096
	Corynebacterium xerosis	1725	S	988	36	1024	0.00071
	Corynebacterium halotolerans	225326	S	939	5	944	0.00065
	Corynebacterium jeikeium	38289	S	814	83	897	0.00062
	Corynebacterium sp. SCR221107	3017361	S	196	17	213	0.00015
	Corynebacterium sp. Z-1	3074378	S	71	79	150	0.0001
	Corynebacterium sp. ATCC 6931	1487956	S	58	966	1024	0.00071
	Corynebacterium sp. P3-F1	3059080	S	53	104	157	0.00011
	Corynebacterium falsenii	108486	S	561	18	579	0.0004
	Corynebacterium epidermidicanis	1050174	S	494	2	496	0.00034
	Corynebacterium atrinae	1336740	S	441	5	446	0.00031
	Corynebacterium testudinoris	136857	S	401	5	406	0.00028
	Corynebacterium diphtheriae	1717	S	383	6	389	0.00027
	Corynebacterium vitaeruminis	38305	S	366	3	369	0.00026
	Corynebacterium stationis	1705	S	308	2	310	0.00021
	Corynebacterium freneyi	134034	S	296	4	300	0.00021
	Corynebacterium resistens	258224	S	294	22	316	0.00022
	Corynebacterium efficiens	152794	S	286	1	287	0.0002
	Corynebacterium guangdongense	1783348	S	282	1	283	0.0002
	Corynebacterium frankenforstense	1230998	S	271	2	273	0.00019
	Corynebacterium incognita	2754725	S	268	4	272	0.00019
	Corynebacterium doosanense	1121358	S	255	9	264	0.00018
	Corynebacterium occultum	2675219	S	237	0	237	0.00016
	Corynebacterium confusum	71254	S	218	7	225	0.00016
	Corynebacterium ammoniagenes	1697	S	212	1	213	0.00015
	Corynebacterium riegelii	156976	S	200	4	204	0.00014
	Corynebacterium yudongzhengii	2080740	S	187	0	187	0.00013
	Corynebacterium maris	575200	S	176	1	177	0.00012
	Corynebacterium appendicis	163202	S	167	2	169	0.00012
	Corynebacterium tuberculostearicum	38304	S	164	4	168	0.00012
	Corynebacterium hansenii	394964	S	163	2	165	0.00011
	Corynebacterium glutamicum	1718	S	150	59	209	0.00014
	Corynebacterium mycetoides	38302	S	149	4	153	0.00011
	Corynebacterium faecale	1758466	S	143	3	146	0.0001
	Corynebacterium imitans	156978	S	142	4	146	0.0001
	Corynebacterium striatum	43770	S	138	6	144	0.0001
	Corynebacterium aquilae	203263	S	124	0	124	9e-05
	Corynebacterium argentoratense	42817	S	123	1	124	9e-05
	Corynebacterium endometrii	2488819	S	115	0	115	8e-05
	Corynebacterium glyciniphilum	1404244	S	111	0	111	8e-05
	Corynebacterium zhongnanshanii	2768834	S	109	0	109	8e-05
	Corynebacterium sphenisci	191493	S	105	1	106	7e-05
	Corynebacterium breve	3049799	S	104	0	104	7e-05
	Corynebacterium glaucum	187491	S	104	1	105	7e-05
	Corynebacterium coyleae	53374	S	101	1	102	7e-05
	Corynebacterium variabile	1727	S	100	4	104	7e-05
	Corynebacterium camporealensis	161896	S	99	0	99	7e-05
	Corynebacterium aurimucosum	169292	S	98	1	99	7e-05
	Corynebacterium fournieri	1852390	S	97	1	98	7e-05
	Corynebacterium bovis	36808	S	96	0	96	7e-05
	Corynebacterium renale	1724	S	96	0	96	7e-05
	Corynebacterium flavescens	28028	S	94	1	95	7e-05
	Corynebacterium glucuronolyticum	39791	S	93	1	94	6e-05
	Corynebacterium ciconiae	227319	S	91	0	91	6e-05
	Corynebacterium anserum	2684406	S	90	0	90	6e-05
	Corynebacterium uterequi	1072256	S	89	0	89	6e-05
	Corynebacterium pseudotuberculosis	1719	S	88	0	88	6e-05
	Corynebacterium lujinxingii	2763010	S	87	2	89	6e-05
	Corynebacterium lizhenjunii	2709394	S	85	0	85	6e-05
	Corynebacterium pseudodiphtheriticum	37637	S	85	1	86	6e-05
	Corynebacterium jeddahense	1414719	S	85	4	89	6e-05
	Corynebacterium liangguodongii	2079535	S	83	0	83	6e-05
	Corynebacterium massiliense	441501	S	82	2	84	6e-05
	Corynebacterium felinum	131318	S	81	0	81	6e-05
	Corynebacterium simulans	146827	S	79	2	81	6e-05
	Corynebacterium deserti	1408191	S	77	1	78	5e-05
	Corynebacterium singulare	161899	S	77	2	79	5e-05
	Corynebacterium nuruki	1032851	S	75	0	75	5e-05
	Corynebacterium timonense	441500	S	75	1	76	5e-05
	Corynebacterium macginleyi	38290	S	71	0	71	5e-05
	Corynebacterium minutissimum	38301	S	71	2	73	5e-05
	Corynebacterium auriscanis	99807	S	70	0	70	5e-05
	Corynebacterium genitalium	38288	S	70	0	70	5e-05
	Corynebacterium auris	44750	S	63	1	64	4e-05
	Corynebacterium heidelbergense	2055947	S	62	0	62	4e-05
	Corynebacterium uberis	2883169	S	62	0	62	4e-05
	Corynebacterium afermentans	38286	S	60	2	62	4e-05
	Corynebacterium aquatimens	1190508	S	59	9	68	5e-05
	Corynebacterium provencense	1737425	S	57	0	57	4e-05
	Corynebacterium ureicelerivorans	401472	S	56	1	57	4e-05
	Corynebacterium qintianiae	2709392	S	53	0	53	4e-05
	Corynebacterium pyruviciproducens	598660	S	53	6	59	4e-05
	Corynebacterium propinquum	43769	S	53	1	54	4e-05
	Corynebacterium crudilactis	1652495	S	49	2	51	4e-05
	Corynebacterium matruchotii	43768	S	49	0	49	3e-05
	Corynebacterium cystitidis	35757	S	46	0	46	3e-05
	Corynebacterium atypicum	191610	S	46	0	46	3e-05
	Corynebacterium gerontici	2079234	S	44	0	44	3e-05
	Corynebacterium accolens	38284	S	41	2	43	3e-05
	Corynebacterium casei	160386	S	40	5	45	3e-05
	Corynebacterium canis	679663	S	36	0	36	2e-05
	Corynebacterium terpenotabidum	89154	S	36	0	36	2e-05
	Corynebacterium gottingense	2041036	S	36	2	38	3e-05
	Corynebacterium capitovis	131081	S	34	0	34	2e-05
	Corynebacterium pelargi	1471400	S	34	0	34	2e-05
	Corynebacterium kroppenstedtii	161879	S	33	0	33	2e-05
	Corynebacterium hadale	2026255	S	32	3	35	2e-05
	Mycolicibacterium rufum	318424	S	71	657	728	0.0005
	Mycolicibacterium sediminis	1286180	S	40	47	87	6e-05
	Rhodococcus fascians	1828	S	106	19	125	9e-05
	Rhodococcus pyridinivorans	103816	S	42	321	363	0.00025
	Rhodococcus antarcticus	2987751	S	33	1	34	2e-05
	Nocardia farcinica	37329	S	75	113	188	0.00013
	Nocardia brasiliensis	37326	S	47	21	68	5e-05
	Nocardia asteroides	1824	S	37	34	71	5e-05
	Dietzia timorensis	499555	S	127	59	186	0.00013
	Dietzia sp. B32	2915130	S	42	39	81	6e-05
	Dietzia sp. oral taxon 368	712270	S	32	64	96	7e-05
	Dietzia lutea	546160	S	45	29	74	5e-05
	Dietzia psychralcaliphila	139021	S	40	28	68	5e-05
	Dietzia kunjamensis	322509	S	38	64	102	7e-05
	Gordonia sp. NB41Y	875808	S	32	155	187	0.00013
	Brevibacterium luteolum	199591	S	254800	19047	273847	0.18928
	Brevibacterium sp. CS2	2575923	S	807	70	877	0.00061
	Brevibacterium sp. BRM-1	2999062	S	265	47	312	0.00022
	Brevibacterium sp. SMBL_HHYL_HB1	2777556	S	205	20	225	0.00016
	Brevibacterium sp. 'Marine'	2725563	S	204	115	319	0.00022
	Brevibacterium sp. JSBI002	2886045	S	100	51	151	0.0001
	Brevibacterium sp. W7.2	2823518	S	55	174	229	0.00016
	Brevibacterium sandarakinum	629680	S	914	92	1006	0.0007
	Brevibacterium casei	33889	S	492	220	712	0.00049
	Brevibacterium aurantiacum	273384	S	353	905	1258	0.00087
	Brevibacterium linens	1703	S	253	94	347	0.00024
	Brevibacterium pigmentatum	1496080	S	145	58	203	0.00014
	Brevibacterium spongiae	2909672	S	87	12	99	7e-05
	Brevibacterium atlanticum	2697563	S	83	5	88	6e-05
	Brevibacterium limosum	2697565	S	83	11	94	6e-05
	Brevibacterium zhoupengii	2898795	S	59	6	65	4e-05
	Brevibacterium oceani	358099	S	50	2	52	4e-05
	Microbacterium sp. M28	2962064	S	108	65	173	0.00012
	Microbacterium sp. Y-01	2048898	S	90	170	260	0.00018
	Microbacterium sp. PAMC22086	2861281	S	44	705	749	0.00052
	Microbacterium sp. XT11	367477	S	39	38	77	5e-05
	Microbacterium sp. ET2 (Ac-2212)	3050384	S	39	22	61	4e-05
	Microbacterium sp. H1-D42	2925844	S	35	18	53	4e-05
	Microbacterium sp. NIBRBAC000506063	2734618	S	32	26	58	4e-05
	Microbacterium oxydans	82380	S	74	389	463	0.00032
	Microbacterium protaetiae	2509458	S	56	27	83	6e-05
	Microbacterium chocolatum	84292	S	56	30	86	6e-05
	Microbacterium resistens	156977	S	46	24	70	5e-05
	Microbacterium oleivorans	273677	S	39	23	62	4e-05
	Microbacterium sufflavum	2851649	S	37	20	57	4e-05
	Microbacterium testaceum	2033	S	33	22	55	4e-05
	Microbacterium hominis	162426	S	33	604	637	0.00044
	Pseudoclavibacter sp. Marseille-Q3772	2866588	S	2063	686	2749	0.0019
	Gulosibacter sediminis	1729695	S	621	1011	1632	0.00113
	Gulosibacter molinativorax	256821	S	349	874	1223	0.00085
	Leucobacter tenebrionis	2873270	S	119	84	203	0.00014
	Leucobacter denitrificans	683042	S	72	29	101	7e-05
	Leucobacter sp. CX169	2813744	S	48	112	160	0.00011
	Leucobacter viscericola	2714935	S	53	15	68	5e-05
	Leucobacter rhizosphaerae	2932245	S	44	29	73	5e-05
	Leucobacter muris	1935379	S	36	43	79	5e-05
	Leucobacter aridicollis	283878	S	33	105	138	0.0001
	Curtobacterium sp. MCLR17_032	2175650	S	58	242	300	0.00021
	Agromyces aureus	453304	S	47	83	130	9e-05
	Agromyces protaetiae	2509455	S	47	67	114	8e-05
	Agromyces laixinhei	2585717	S	38	51	89	6e-05
	Agromyces archimandritae	2781962	S	33	45	78	5e-05
	Rathayibacter festucae	110937	S	40	123	163	0.00011
	Agrococcus carbonis	684552	S	75	89	164	0.00011
	Clavibacter michiganensis	28447	S	50	141	191	0.00013
	Microcella alkaliphila	279828	S	68	43	111	8e-05
	Microcella sp.	1913979	S	39	43	82	6e-05
	Salinibacterium sp. ZJ70	2708084	S	38	56	94	6e-05
	Frigoribacterium sp. SL97	2994664	S	83	94	177	0.00012
	Frigoribacterium sp. NBH87	2596916	S	52	76	128	9e-05
	Plantibacter sp. PA-3-X8	2480625	S	38	64	102	7e-05
	Plantibacter flavus	150123	S	33	41	74	5e-05
	Mycetocola sp. JXN-3	2116510	S	33	19	52	4e-05
	Microterricola viridarii	412690	S	67	75	142	0.0001
	Agreia sp. COWG	2773266	S	37	26	63	4e-05
	Gryllotalpicola protaetiae	2419771	S	33	23	56	4e-05
	Cnuibacter physcomitrellae	1619308	S	32	36	68	5e-05
	Micrococcus lylae	1273	S	3525	696	4221	0.00292
	Micrococcus porci	2856555	S	388	157	545	0.00038
	Micrococcus luteus	1270	S	168	359	527	0.00036
	Micrococcus terreus	574650	S	48	37	85	6e-05
	Auritidibacter ignavus	678932	S	1243	208	1451	0.001
	Auritidibacter sp. NML130574	2170745	S	672	718	1390	0.00096
	Arthrobacter sp. NEB 688	904039	S	45	2	47	3e-05
	Arthrobacter sp. StoSoilB5	2830992	S	44	199	243	0.00017
	Arthrobacter sp. PAMC 25486	1494608	S	36	33	69	5e-05
	Arthrobacter sp. PAMC25564	2565366	S	34	67	101	7e-05
	Arthrobacter sp. zg-Y919	2894187	S	33	117	150	0.0001
	Arthrobacter agilis	37921	S	78	27	105	7e-05
	Arthrobacter woluwensis	156980	S	41	205	246	0.00017
	Kocuria sp. TGY1127_2	2711328	S	40	11	51	4e-05
	Kocuria flava	446860	S	38	75	113	8e-05
	Kocuria rosea	1275	S	36	68	104	7e-05
	Kocuria palustris	71999	S	35	23	58	4e-05
	Glutamicibacter protophormiae	37930	S	46	153	199	0.00014
	Glutamicibacter arilaitensis	256701	S	36	82	118	8e-05
	Glutamicibacter creatinolyticus	162496	S	35	10	45	3e-05
	Citricoccus sp. SGAir0253	2567881	S	58	33	91	6e-05
	Citricoccus sp. I39-566	3073268	S	40	34	74	5e-05
	Pseudoglutamicibacter albus	98671	S	142	45	187	0.00013
	Rothia mucilaginosa	43675	S	35	14	49	3e-05
	Sinomonas sp. R1AF57	2020377	S	32	5	37	3e-05
	Brachybacterium sp. GU-2	3069708	S	177	151	328	0.00023
	Brachybacterium sp. Z12	2759167	S	58	19	77	5e-05
	Brachybacterium sp. P6-10-X1	1903186	S	38	7	45	3e-05
	Brachybacterium faecium	43669	S	59	30	89	6e-05
	Brachybacterium huguangmaarense	1652028	S	58	24	82	6e-05
	Brachybacterium ginsengisoli	1331682	S	38	19	57	4e-05
	Brachybacterium halotolerans	2795215	S	34	99	133	9e-05
	Helcobacillus massiliensis	521392	S	414	56	470	0.00032
	Dermabacter jinjuensis	1667168	S	295	92	387	0.00027
	Serinicoccus chungangensis	767452	S	316	57	373	0.00026
	Serinicoccus marinus	247333	S	116	33	149	0.0001
	Serinicoccus hydrothermalis	1758689	S	40	14	54	4e-05
	Ornithinimicrobium sp. HY006	2508882	S	168	49	217	0.00015
	Ornithinimicrobium sp. INDO-MA30-4	2908651	S	43	1	44	3e-05
	Ornithinimicrobium sp. HY1793	2934158	S	38	2	40	3e-05
	Ornithinimicrobium avium	2283195	S	47	4	51	4e-05
	Ornithinimicrobium flavum	1288636	S	46	16	62	4e-05
	Ornithinimicrobium cryptoxanthini	2934161	S	44	2	46	3e-05
	Ornithinimicrobium ciconiae	2594265	S	41	2	43	3e-05
	Cellulomonas sp. Y8	2591145	S	43	67	110	8e-05
	Cellulomonas sp. NS3	2973977	S	43	22	65	4e-05
	Cellulomonas xiejunii	2968083	S	42	72	114	8e-05
	Cellulomonas fimi	1708	S	36	66	102	7e-05
	Pseudactinotalea sp. HY158	2654547	S	50	2	52	4e-05
	Oerskovia sp. KBS0722	1179673	S	40	22	62	4e-05
	Janibacter indicus	857417	S	76	76	152	0.00011
	Janibacter melonis	262209	S	59	7	66	5e-05
	Janibacter limosus	53458	S	48	5	53	4e-05
	Phycicoccus sp. HDW14	2714941	S	46	8	54	4e-05
	Arsenicicoccus sp. oral taxon 190	1658671	S	40	5	45	3e-05
	Pedococcus dokdonensis	443156	S	39	9	48	3e-05
	Georgenia wutianyii	2585135	S	131	38	169	0.00012
	Georgenia faecalis	2483799	S	101	14	115	8e-05
	Georgenia yuyongxinii	2589797	S	100	15	115	8e-05
	Georgenia sp. TF02-10	2917725	S	57	8	65	4e-05
	Cellulosimicrobium cellulans	1710	S	47	97	144	0.0001
	Xylanimonas allomyrinae	2509459	S	53	22	75	5e-05
	Isoptericola variabilis	139208	S	35	26	61	4e-05
	Isoptericola dokdonensis	372663	S	33	15	48	3e-05
	Ruania alkalisoli	2779775	S	53	12	65	4e-05
	Ruania suaedae	2897774	S	52	6	58	4e-05
	Ruania zhangjianzhongii	2603206	S	39	1	40	3e-05
	Occultella kanbiaonis	2675754	S	52	11	63	4e-05
	Dermacoccus nishinomiyaensis	1274	S	60	15	75	5e-05
	Dermacoccus sp. PAMC28757	2762331	S	32	8	40	3e-05
	Yimella sp. cx-51	2770551	S	35	2	37	3e-05
	Gephyromycinifex aptenodytis	2716227	S	66	2	68	5e-05
	Austwickia chelonae	100225	S	49	1	50	3e-05
	Dermatophilus congolensis	1863	S	37	0	37	3e-05
	Sanguibacter sp. HDW7	2714931	S	66	3	69	5e-05
	Sanguibacter keddieii	60920	S	37	9	46	3e-05
	Kytococcus sedentarius	1276	S	133	6	139	0.0001
	Miniimonas sp. S16	2171623	S	72	21	93	6e-05
	Beutenbergia cavernae	84757	S	44	2	46	3e-05
	Demequina sediminis	1930058	S	33	4	37	3e-05
	Jonesia denitrificans	43674	S	63	1	64	4e-05
	Pengzhenrongella sicca	2819238	S	38	2	40	3e-05
	Tessaracoccus timonensis	2161816	S	1367	129	1496	0.00103
	Tessaracoccus sp. MC1865	2760310	S	657	215	872	0.0006
	Tessaracoccus sp. T21	3041766	S	181	1023	1204	0.00083
	Tessaracoccus flavus	1610493	S	627	609	1236	0.00085
	Tessaracoccus defluvii	1285901	S	560	556	1116	0.00077
	Tessaracoccus aquimaris	1332264	S	500	714	1214	0.00084
	Tessaracoccus flavescens	399497	S	492	669	1161	0.0008
	Tessaracoccus palaemonis	2829499	S	170	703	873	0.0006
	Cutibacterium acnes	1747	S	263	72	335	0.00023
	Cutibacterium avidum	33010	S	201	92	293	0.0002
	Cutibacterium granulosum	33011	S	142	56	198	0.00014
	Cutibacterium modestum	2559073	S	83	48	131	9e-05
	Cutibacterium equinum	3016342	S	51	11	62	4e-05
	Propioniciclava sp. MC1595	2760308	S	336	210	546	0.00038
	Propioniciclava coleopterorum	2714937	S	275	362	637	0.00044
	Propionibacterium freudenreichii	1744	S	298	412	710	0.00049
	Propionibacterium australiense	119981	S	117	35	152	0.00011
	Propionibacterium acidifaciens	556499	S	74	17	91	6e-05
	Arachnia propionica	1750	S	313	44	357	0.00025
	Arachnia rubra	1547448	S	158	34	192	0.00013
	Microlunatus sagamiharensis	546874	S	123	78	201	0.00014
	Microlunatus phosphovorus	29405	S	81	18	99	7e-05
	Microlunatus sp. Gsoil 973	2672569	S	49	10	59	4e-05
	Microlunatus soli	630515	S	47	21	68	5e-05
	Microlunatus elymi	2596828	S	44	17	61	4e-05
	Acidipropionibacterium jensenii	1749	S	142	252	394	0.00027
	Acidipropionibacterium acidipropionici	1748	S	122	119	241	0.00017
	Acidipropionibacterium virtanenii	2057246	S	35	8	43	3e-05
	Raineyella sp. W15-4	3081651	S	102	143	245	0.00017
	Raineyella sp. LH-20	3081204	S	95	171	266	0.00018
	Raineyella fluvialis	2662261	S	97	41	138	0.0001
	Auraticoccus monumenti	675864	S	143	63	206	0.00014
	Propionimicrobium sp. PCR01-08-3	3052086	S	115	11	126	9e-05
	Brooklawnia sp. SH051	3041175	S	101	45	146	0.0001
	Nocardioides sp. zg-1228	2763008	S	54	104	158	0.00011
	Nocardioides sp. S-1144	2582905	S	44	61	105	7e-05
	Nocardioides sp. HDW12B	2714939	S	42	43	85	6e-05
	Nocardioides sp. JS614	196162	S	39	185	224	0.00015
	Nocardioides sp. S5	2017486	S	39	129	168	0.00012
	Nocardioides sp. S-34	3095075	S	38	64	102	7e-05
	Nocardioides sp. W7	2931390	S	33	46	79	5e-05
	Nocardioides panacis	2849501	S	40	47	87	6e-05
	Nocardioides anomalus	2712223	S	36	44	80	6e-05
	Nocardioides yefusunii	2500546	S	35	60	95	7e-05
	Nocardioides okcheonensis	2894081	S	34	105	139	0.0001
	Nocardioides coralli	2872154	S	34	36	70	5e-05
	Nocardioides dokdonensis	450734	S	32	164	196	0.00014
	Aeromicrobium sp. Leaf245	1736306	S	38	95	133	9e-05
	Micropruina glycogenica	75385	S	139	81	220	0.00015
	Friedmanniella luteola	546871	S	85	53	138	0.0001
	Pimelobacter simplex	2045	S	54	246	300	0.00021
	Kribbella qitaiheensis	1544730	S	43	15	58	4e-05
	Kribbella sp. CA-293567	3002436	S	32	15	47	3e-05
	Trueperella pyogenes	1661	S	6456	446	6902	0.00477
	Trueperella pecoris	2733571	S	181	36	217	0.00015
	Trueperella abortisuis	445930	S	125	16	141	0.0001
	Trueperella bernardiae	59561	S	45	53	98	7e-05
	Trueperella bialowiezensis	312285	S	44	0	44	3e-05
	Actinomyces sp. Z16	2079536	S	48	261	309	0.00021
	Actinomyces sp. oral taxon 414	712122	S	41	37	78	5e-05
	Actinomyces sp. Chiba101	1851395	S	32	134	166	0.00011
	Actinomyces slackii	52774	S	65	51	116	8e-05
	Actinomyces howellii	52771	S	58	32	90	6e-05
	Actinomyces radicidentis	111015	S	38	29	67	5e-05
	Actinomyces pacaensis	1852377	S	37	6	43	3e-05
	Actinomyces massiliensis	461393	S	34	59	93	6e-05
	Arcanobacterium canis	999183	S	332	178	510	0.00035
	Arcanobacterium wilhelmae	1803177	S	38	3	41	3e-05
	Schaalia sp. HMT-172	3059028	S	52	54	106	7e-05
	Schaalia sp. ZJ405	2709403	S	47	5	52	4e-05
	Schaalia sp. 19OD2882	2794089	S	34	2	36	2e-05
	Schaalia odontolytica	1660	S	82	37	119	8e-05
	Schaalia radingae	131110	S	60	8	68	5e-05
	Flaviflexus salsibiostraticola	1282737	S	79	24	103	7e-05
	Flaviflexus ciconiae	2496867	S	54	7	61	4e-05
	Flaviflexus equikiangi	2758573	S	35	7	42	3e-05
	Nanchangia anserum	2692125	S	87	0	87	6e-05
	Pauljensenia hongkongensis	178339	S	33	4	37	3e-05
	Streptomyces venezuelae	54571	S	118	1763	1881	0.0013
	Streptomyces aquilus	2548456	S	65	624	689	0.00048
	Streptomyces halobius	2879846	S	51	243	294	0.0002
	Amycolatopsis sp. 2-2	715472	S	51	206	257	0.00018
	Kutzneria chonburiensis	1483604	S	33	80	113	8e-05
	Nocardiopsis exhalans	163604	S	37	65	102	7e-05
	Streptomonospora nanhaiensis	1323731	S	34	25	59	4e-05
	Nonomuraea phyllanthi	2219224	S	36	17	53	4e-05
	Nakamurella multipartita	53461	S	56	4	60	4e-05
	Natronoglycomyces albus	2811108	S	58	0	58	4e-05
	Kineococcus radiotolerans	131568	S	39	0	39	3e-05
	Streptococcus pyogenes	1314	S	13704	2937	16641	0.0115
	Streptococcus uberis	1349	S	2684	100	2784	0.00192
	Streptococcus dysgalactiae	1334	S	951	1505	2456	0.0017
	Streptococcus equi	1336	S	559	30	589	0.00041
	Streptococcus anginosus	1328	S	179	331	510	0.00035
	Streptococcus canis	1329	S	178	21	199	0.00014
	Streptococcus suis	1307	S	111	17	128	9e-05
	Streptococcus respiraculi	2021971	S	98	1	99	7e-05
	Streptococcus agalactiae	1311	S	93	261	354	0.00024
	Streptococcus pneumoniae	1313	S	69	242	311	0.00021
	Streptococcus pseudoporcinus	361101	S	42	9	51	4e-05
	Streptococcus lutetiensis	150055	S	42	9	51	4e-05
	Streptococcus parauberis	1348	S	38	4	42	3e-05
	Streptococcus porcinus	1340	S	34	2	36	2e-05
	Lactococcus garvieae	1363	S	949	213	1162	0.0008
	Lactococcus sp. LG606	2816912	S	64	219	283	0.0002
	Lactococcus petauri	1940789	S	79	323	402	0.00028
	Lactococcus formosensis	1281486	S	40	6	46	3e-05
	Vagococcus fluvialis	2738	S	3976	306	4282	0.00296
	Vagococcus lutrae	81947	S	750	111	861	0.0006
	Vagococcus carniphilus	218144	S	194	15	209	0.00014
	Vagococcus teuberi	519472	S	36	4	40	3e-05
	Vagococcus luciliae	2920380	S	33	4	37	3e-05
	Enterococcus faecalis	1351	S	592	280	872	0.0006
	Enterococcus avium	33945	S	178	36	214	0.00015
	Enterococcus faecium	1352	S	92	75	167	0.00012
	Enterococcus raffinosus	71452	S	66	5	71	5e-05
	Enterococcus casseliflavus	37734	S	38	25	63	4e-05
	Globicatella sp. PHS-GS-PNBC-21-1553	2885764	S	50	30	80	6e-05
	Globicatella sanguinis	13076	S	35	18	53	4e-05
	Aerococcus christensenii	87541	S	44	8	52	4e-05
	Ignavigranum ruoffiae	89093	S	39	1	40	3e-05
	Facklamia hominis	178214	S	36	11	47	3e-05
	Jeotgalibaca arthritidis	1868794	S	82	23	105	7e-05
	Granulicatella elegans	137732	S	45	32	77	5e-05
	Staphylococcus pettenkoferi	170573	S	1841	52	1893	0.00131
	Staphylococcus simulans	1286	S	1122	48	1170	0.00081
	Staphylococcus rostri	522262	S	792	139	931	0.00064
	Staphylococcus xylosus	1288	S	710	48	758	0.00052
	Staphylococcus aureus	1280	S	520	641	1161	0.0008
	Staphylococcus equorum	246432	S	278	206	484	0.00033
	Staphylococcus sp. 17KM0847	2583989	S	32	65	97	7e-05
	Mammaliicoccus lentus	42858	S	1571	143	1714	0.00118
	Mammaliicoccus sciuri	1296	S	1046	77	1123	0.00078
	Mammaliicoccus vitulinus	71237	S	85	4	89	6e-05
	Mammaliicoccus stepanovicii	643214	S	35	1	36	2e-05
	Macrococcus canis	1855823	S	775	69	844	0.00058
	Macrococcus armenti	2875764	S	43	4	47	3e-05
	Jeotgalicoccus sp. ATCC 8456	946435	S	636	27	663	0.00046
	Clostridium cadaveris	1529	S	603	431	1034	0.00071
	Clostridium sporogenes	1509	S	263	825	1088	0.00075
	Clostridium sp. DL-VIII	641107	S	33	37	70	5e-05
	Clostridium kluyveri	1534	S	59	6	65	4e-05
	Clostridium botulinum	1491	S	43	51	94	6e-05
	Clostridium baratii	1561	S	33	14	47	3e-05
	Clostridium manihotivorum	2320868	S	32	6	38	3e-05
	Proteiniclasticum sp. QWL-01	3036945	S	386	71	457	0.00032
	Alkaliphilus oremlandii	461876	S	231	71	302	0.00021
	Alkaliphilus sp. B6464	2731219	S	52	20	72	5e-05
	Caloramator sp. mosi_1	3023090	S	34	53	87	6e-05
	Peptostreptococcus sp. CBA3647	3003601	S	653	100	753	0.00052
	Clostridioides difficile	1496	S	78	153	231	0.00016
	Filifactor alocis	143361	S	37	19	56	4e-05
	Peptacetobacter hiranonis	89152	S	33	19	52	4e-05
	Lacrimispora sphenoides	29370	S	301	117	418	0.00029
	Kineothrix sp. MB12-C1	3070215	S	80	25	105	7e-05
	Anaerotignum sp. MB30-C6	3070814	S	48	38	86	6e-05
	Fastidiosipila sanguinis	236753	S	44	15	59	4e-05
	Proteiniborus sp. MB09-C3	3050072	S	35	4	39	3e-05
	Alkalicella caledoniensis	2731377	S	149	3	152	0.00011
	Helcococcus kunzii	40091	S	2801	475	3276	0.00226
	Peptoniphilus equinus	3016343	S	152	11	163	0.00011
	Peptoniphilus harei	54005	S	55	55	110	8e-05
	Peptoniphilus ivorii	54006	S	52	7	59	4e-05
	Peptoniphilus asaccharolyticus	1258	S	38	0	38	3e-05
	Peptoniphilus sp. SAHP1	2948573	S	37	49	86	6e-05
	Finegoldia magna	1260	S	332	179	511	0.00035
	Anaerococcus mediterraneensis	1870984	S	45	33	78	5e-05
	Anaerococcus vaginalis	33037	S	36	91	127	9e-05
	Parvimonas micra	33033	S	127	48	175	0.00012
	Tissierella sp. MB52-C2	3070999	S	626	81	707	0.00049
	Tissierella sp. Yu-01	3035694	S	76	42	118	8e-05
	Keratinibaculum paraultunense	1278232	S	244	32	276	0.00019
	Schnuerera ultunensis	45497	S	108	8	116	8e-05
	Ezakiella coagulans	46507	S	80	94	174	0.00012
	Ezakiella massiliensis	1852374	S	47	38	85	6e-05
	Erysipelothrix rhusiopathiae	1648	S	1044	148	1192	0.00082
	Bulleidia sp. zg-1006	2806552	S	131	9	140	0.0001
	Thomasclavelia ramosa	1547	S	108	16	124	9e-05
	Phascolarctobacterium faecium	33025	S	768	8	776	0.00054
	Ndongobacter massiliensis	1871025	S	40	18	58	4e-05
	Oscillatoria nigro-viridis	482564	S	33	4	37	3e-05
	Proteus columbae	1987580	S	27916	5825	33741	0.02332
	Proteus vulgaris	585	S	7678	3102	10780	0.00745
	Proteus sp. ZN5	2697019	S	536	178	714	0.00049
	Proteus sp. HZ0627	3034648	S	534	983	1517	0.00105
	Proteus sp. CD3	1921565	S	458	862	1320	0.00091
	Proteus sp. NMG38-2	2883107	S	126	336	462	0.00032
	Proteus terrae	1574161	S	2043	1432	3475	0.0024
	Proteus mirabilis	584	S	1469	197	1666	0.00115
	Proteus penneri	102862	S	575	80	655	0.00045
	Proteus hauseri	183417	S	256	6	262	0.00018
	Providencia stuartii	588	S	223	280	503	0.00035
	Providencia rettgeri	587	S	114	104	218	0.00015
	Providencia sp. 21OH12SH02B-Prov	3015951	S	49	74	123	9e-05
	Providencia alcalifaciens	126385	S	67	1	68	5e-05
	Morganella morganii	582	S	335	22	357	0.00025
	Citrobacter freundii	546	S	731	1368	2099	0.00145
	Citrobacter braakii	57706	S	112	457	569	0.00039
	Escherichia coli	562	S	1765	2314	4079	0.00282
	Escherichia fergusonii	564	S	102	26	128	9e-05
	Escherichia marmotae	1499973	S	46	3	49	3e-05
	Enterobacter ludwigii	299767	S	112	60	172	0.00012
	Lelliottia amnigena	61646	S	124	7	131	9e-05
	Lelliottia sp. AC1	2067959	S	75	18	93	6e-05
	Leclercia adecarboxylata	83655	S	110	24	134	9e-05
	Leclercia sp. 29361	2714951	S	78	16	94	6e-05
	Kluyvera cryocrescens	580	S	96	10	106	7e-05
	Kluyvera intermedia	61648	S	56	6	62	4e-05
	Buttiauxella agrestis	82977	S	59	36	95	7e-05
	Plesiomonas shigelloides	703	S	89	1	90	6e-05
	Obesumbacterium proteus	82983	S	305	35	340	0.00024
	Hafnia alvei	569	S	117	47	164	0.00011
	Serratia fonticola	47917	S	77	15	92	6e-05
	Serratia marcescens	615	S	67	60	127	9e-05
	Pantoea agglomerans	549	S	94	11	105	7e-05
	Acinetobacter towneri	202956	S	16969	9080	26049	0.01801
	Acinetobacter sp. SCLZS86	2908637	S	4315	1775	6090	0.00421
	Acinetobacter sp. SWBY1	2079596	S	3656	4149	7805	0.00539
	Acinetobacter sp. CS-2	2798861	S	224	34	258	0.00018
	Acinetobacter sp. TTH0-4	1646498	S	207	12	219	0.00015
	Acinetobacter sp. 10FS3-1	2563897	S	193	46	239	0.00017
	Acinetobacter sp. NEB 394	2743575	S	184	159	343	0.00024
	Acinetobacter sp. NCu2D-2	1608473	S	163	9	172	0.00012
	Acinetobacter sp. GSS19	3020716	S	130	2	132	9e-05
	Acinetobacter sp. ACNIH2	1758189	S	113	234	347	0.00024
	Acinetobacter sp. TGL-Y2	1407071	S	108	0	108	7e-05
	Acinetobacter sp. Marseille-Q1620	2714110	S	98	0	98	7e-05
	Acinetobacter sp. LoGeW2-3	1808001	S	93	5	98	7e-05
	Acinetobacter sp. ASP199	2773709	S	80	6	86	6e-05
	Acinetobacter sp. WCHA55	2004646	S	76	19	95	7e-05
	Acinetobacter sp. WCHAc010034	1879049	S	72	6	78	5e-05
	Acinetobacter sp. YH12138	2601122	S	67	180	247	0.00017
	Acinetobacter sp. XS-4	2923375	S	66	10	76	5e-05
	Acinetobacter sp. NEB149	2725684	S	52	101	153	0.00011
	Acinetobacter sp. KCTC 92772	3045147	S	44	4	48	3e-05
	Acinetobacter sp. ESL0695	2983215	S	42	0	42	3e-05
	Acinetobacter sp. Z1	2953738	S	41	2	43	3e-05
	Acinetobacter sp. YH12068_T	2929515	S	38	126	164	0.00011
	Acinetobacter sp. YH16056_T	2929514	S	37	96	133	9e-05
	Acinetobacter sp. WCHA45	2004644	S	36	16	52	4e-05
	Acinetobacter sp. PK01	2930198	S	35	73	108	7e-05
	Acinetobacter sp. YH16040_T	2929512	S	32	88	120	8e-05
	Acinetobacter indicus	756892	S	2403	229	2632	0.00182
	Acinetobacter baumannii	470	S	479	1244	1723	0.00119
	Acinetobacter calcoaceticus	471	S	152	7	159	0.00011
	Acinetobacter pittii	48296	S	104	58	162	0.00011
	Acinetobacter seifertii	1530123	S	77	16	93	6e-05
	Acinetobacter nosocomialis	106654	S	48	29	77	5e-05
	Acinetobacter johnsonii	40214	S	870	193	1063	0.00073
	Acinetobacter lwoffii	28090	S	362	180	542	0.00037
	Acinetobacter schindleri	108981	S	308	37	345	0.00024
	Acinetobacter wuhouensis	1879050	S	260	26	286	0.0002
	Acinetobacter piscicola	2006115	S	183	18	201	0.00014
	Acinetobacter haemolyticus	29430	S	181	20	201	0.00014
	Acinetobacter junii	40215	S	159	103	262	0.00018
	Acinetobacter cumulans	2136182	S	145	8	153	0.00011
	Acinetobacter radioresistens	40216	S	129	6	135	9e-05
	Acinetobacter wanghuae	2662362	S	114	1	115	8e-05
	Acinetobacter defluvii	1871111	S	114	16	130	9e-05
	Acinetobacter shaoyimingii	2715164	S	113	0	113	8e-05
	Acinetobacter ursingii	108980	S	112	61	173	0.00012
	Acinetobacter equi	1324350	S	104	0	104	7e-05
	Acinetobacter variabilis	70346	S	99	40	139	0.0001
	Acinetobacter lanii	2715163	S	93	1	94	6e-05
	Acinetobacter chinensis	2004650	S	90	16	106	7e-05
	Acinetobacter tibetensis	2943497	S	84	1	85	6e-05
	Acinetobacter soli	487316	S	82	24	106	7e-05
	Acinetobacter pseudolwoffii	2053287	S	79	34	113	8e-05
	Acinetobacter bouvetii	202951	S	79	0	79	5e-05
	Acinetobacter bereziniae	106648	S	70	24	94	6e-05
	Acinetobacter vivianii	1776742	S	69	1	70	5e-05
	Acinetobacter colistiniresistens	280145	S	69	2	71	5e-05
	Acinetobacter baylyi	202950	S	61	1	62	4e-05
	Acinetobacter portensis	1839785	S	57	63	120	8e-05
	Acinetobacter larvae	1789224	S	55	0	55	4e-05
	Acinetobacter venetianus	52133	S	46	3	49	3e-05
	Acinetobacter septicus	465797	S	46	47	93	6e-05
	Acinetobacter dispersus	70348	S	39	1	40	3e-05
	Pasteurella multocida	747	S	16754	5415	22169	0.01532
	Pasteurella canis	753	S	543	9	552	0.00038
	Mergibacter septicus	221402	S	69	0	69	5e-05
	Histophilus somni	731	S	34	0	34	2e-05
	Pseudomonas sp. KU26590	2991051	S	42	91	133	9e-05
	Pseudomonas sp. MM227	3019968	S	39	59	98	7e-05
	Pseudomonas poae	200451	S	36	182	218	0.00015
	Pseudomonas mediterranea	183795	S	36	103	139	0.0001
	Thiopseudomonas alkaliphila	1697053	S	580	53	633	0.00044
	Xanthomonas hortorum	56454	S	76	86	162	0.00011
	Shewanella xiamenensis	332186	S	114	59	173	0.00012
	Pseudoalteromonas prydzensis	182141	S	42	21	63	4e-05
	Vibrio campbellii	680	S	46	85	131	9e-05
	Aeromonas encheleia	73010	S	133	44	177	0.00012
	Wohlfahrtiimonas chitiniclastica	400946	S	187	13	200	0.00014
	Paenalcaligenes faecalis	2980099	S	59985	2031	62016	0.04287
	Paenalcaligenes hominis	643674	S	92	0	92	6e-05
	Advenella alkanexedens	1481665	S	220	5	225	0.00016
	Advenella sp. S44	1982755	S	97	21	118	8e-05
	Oligella ureolytica	90244	S	173	5	178	0.00012
	Alcaligenes faecalis	511	S	137	17	154	0.00011
	Bordetella trematum	123899	S	36	6	42	3e-05
	Variovorax paradoxus	34073	S	40	94	134	9e-05
	Comamonas aquatica	225991	S	43	226	269	0.00019
	Neisseria zoodegmatis	326523	S	103	76	179	0.00012
	Neisseria sp. Dent CA1/247	2912675	S	71	39	110	8e-05
	Neisseria dumasiana	1931275	S	47	20	67	5e-05
	Neisseria animaloris	326522	S	35	11	46	3e-05
	Kingella kingae	504	S	33	35	68	5e-05
	Wielerella bovis	2917790	S	50	18	68	5e-05
	Methylobacterium sp. WL1	2603276	S	71	106	177	0.00012
	Methylobacterium sp. FF17	2984843	S	38	41	79	5e-05
	Brucella intermedia	94625	S	109	325	434	0.0003
	Sphingomonas sp. PAMC26645	2565555	S	167	145	312	0.00022
	Sphingomonas sp. HMP9	1517554	S	46	63	109	8e-05
	Sphingomonas aerolata	185951	S	73	68	141	0.0001
	Brevundimonas naejangsanensis	588932	S	91	109	200	0.00014
	Brevundimonas diminuta	293	S	57	382	439	0.0003
	Bacteroides zoogleoformans	28119	S	2926	684	3610	0.0025
	Bacteroides xylanisolvens	371601	S	2593	12166	14759	0.0102
	Bacteroides fragilis	817	S	2574	1692	4266	0.00295
	Bacteroides thetaiotaomicron	818	S	1887	533	2420	0.00167
	uncultured Bacteroides sp.	162156	S	1280	10	1290	0.00089
	Bacteroides faecis	674529	S	1155	461	1616	0.00112
	Bacteroides stercoris	46506	S	1066	350	1416	0.00098
	Bacteroides salyersiae	291644	S	1057	169	1226	0.00085
	Bacteroides caccae	47678	S	973	130	1103	0.00076
	Bacteroides caecimuris	1796613	S	925	338	1263	0.00087
	Bacteroides heparinolyticus	28113	S	825	138	963	0.00067
	Bacteroides ovatus	28116	S	772	1932	2704	0.00187
	Bacteroides faecium	2715212	S	715	20	735	0.00051
	Bacteroides zhangwenhongii	2650157	S	606	284	890	0.00062
	Bacteroides nordii	291645	S	557	58	615	0.00043
	Bacteroides uniformis	820	S	543	710	1253	0.00087
	Bacteroides helcogenes	290053	S	531	9	540	0.00037
	Bacteroides eggerthii	28111	S	443	191	634	0.00044
	Bacteroides sp. HF-162	2785531	S	109	1012	1121	0.00077
	Bacteroides sp. M10	2763022	S	96	66	162	0.00011
	Bacteroides sp. D2	556259	S	57	72	129	9e-05
	Bacteroides graminisolvens	477666	S	246	0	246	0.00017
	Bacteroides cellulosilyticus	246787	S	242	149	391	0.00027
	Bacteroides luhongzhouii	2650158	S	221	37	258	0.00018
	Bacteroides intestinalis	329854	S	188	12	200	0.00014
	Bacteroides finegoldii	338188	S	155	82	237	0.00016
	Bacteroides coprosuis	151276	S	133	2	135	9e-05
	Bacteroides humanifaecis	2792859	S	37	285	322	0.00022
	Phocaeicola vulgatus	821	S	639	358	997	0.00069
	Phocaeicola dorei	357276	S	447	258	705	0.00049
	Phocaeicola coprophilus	387090	S	292	109	401	0.00028
	Phocaeicola salanitronis	376805	S	136	10	146	0.0001
	Porphyromonas gingivalis	837	S	8495	751	9246	0.00639
	Porphyromonas cangingivalis	36874	S	6085	379	6464	0.00447
	Porphyromonas somerae	322095	S	1335	77	1412	0.00098
	Porphyromonas crevioricanis	393921	S	1322	50	1372	0.00095
	Porphyromonas endodontalis	28124	S	71	6	77	5e-05
	Porphyromonas asaccharolytica	28123	S	44	1	45	3e-05
	uncultured Macellibacteroides sp.	1243007	S	36	10	46	3e-05
	Prevotella nigrescens	28133	S	826	763	1589	0.0011
	Prevotella intermedia	28131	S	355	206	561	0.00039
	Prevotella melaninogenica	28132	S	325	128	453	0.00031
	Prevotella sp. oral taxon 475	712471	S	149	13	162	0.00011
	Prevotella sp. E9-3	2913621	S	39	25	64	4e-05
	Prevotella sp. Rep29	2691580	S	37	4	41	3e-05
	Prevotella denticola	28129	S	210	115	325	0.00022
	Prevotella dentalis	52227	S	117	26	143	0.0001
	Prevotella corporis	28128	S	96	33	129	9e-05
	Prevotella fusca	589436	S	40	14	54	4e-05
	Prevotella histicola	470565	S	32	8	40	3e-05
	Paraprevotella xylaniphila	454155	S	112	31	143	0.0001
	Paraprevotella clara	454154	S	85	18	103	7e-05
	Segatella copri	165179	S	74	26	100	7e-05
	Hoylesella buccalis	28127	S	91	49	140	0.0001
	Hoylesella enoeca	76123	S	50	62	112	8e-05
	Xylanibacter ruminicola	839	S	52	1	53	4e-05
	Parabacteroides merdae	46503	S	578	167	745	0.00051
	Parabacteroides distasonis	823	S	460	1482	1942	0.00134
	Parabacteroides johnsonii	387661	S	300	42	342	0.00024
	Parabacteroides goldsteinii	328812	S	160	20	180	0.00012
	Parabacteroides chongii	2685834	S	57	4	61	4e-05
	Parabacteroides sp. CT06	2025876	S	43	408	451	0.00031
	Parabacteroides faecis	1217282	S	40	2	42	3e-05
	Tannerella forsythia	28112	S	358	49	407	0.00028
	Tannerella serpentiformis	712710	S	45	1	46	3e-05
	Butyricimonas virosa	544645	S	103	7	110	8e-05
	Butyricimonas paravirosa	1472417	S	53	17	70	5e-05
	Butyricimonas faecihominis	1472416	S	50	10	60	4e-05
	Odoribacter splanchnicus	28118	S	203	19	222	0.00015
	Coprobacter secundus	1501392	S	116	21	137	9e-05
	Coprobacter fastidiosus	1099853	S	36	0	36	2e-05
	Barnesiella viscericola	397865	S	120	17	137	9e-05
	Muribaculum intestinale	1796646	S	40	1	41	3e-05
	Muribaculum gordoncarteri	2530390	S	35	5	40	3e-05
	Petrimonas mucosa	1642646	S	65	29	94	6e-05
	Proteiniphilum saccharofermentans	1642647	S	49	1	50	3e-05
	uncultured Draconibacterium sp.	1573823	S	35	28	63	4e-05
	Myroides profundi	480520	S	9097	784	9881	0.00683
	Myroides sp. A21	1583100	S	748	971	1719	0.00119
	Myroides sp. ZB35	1458492	S	372	535	907	0.00063
	Myroides sp. mNGS23_01	3047542	S	37	1	38	3e-05
	Myroides odoratimimus	76832	S	778	901	1679	0.00116
	Myroides albus	2562892	S	95	9	104	7e-05
	Myroides odoratus	256	S	39	1	40	3e-05
	Capnocytophaga cynodegmi	28189	S	542	30	572	0.0004
	Capnocytophaga canimorsus	28188	S	396	30	426	0.00029
	Capnocytophaga stomatis	1848904	S	391	11	402	0.00028
	Flavobacterium sp. I3-2	2748319	S	36	259	295	0.0002
	Chryseobacterium gallinarum	1324352	S	1058	105	1163	0.0008
	Sphingobacterium sp. LZ7M1	2961941	S	5577	346	5923	0.00409
	Sphingobacterium sp. WM	3031802	S	44	1	45	3e-05
	Fusobacterium necrophorum	859	S	38864	666	39530	0.02732
	Fusobacterium varium	856	S	4638	226	4864	0.00336
	Fusobacterium gonidiaformans	849	S	2657	124	2781	0.00192
	Fusobacterium gastrosuis	1755100	S	236	4	240	0.00017
	Fusobacterium ulcerans	861	S	166	5	171	0.00012
	Fusobacterium nucleatum	851	S	89	322	411	0.00028
	Fusobacterium pseudoperiodonticum	2663009	S	48	23	71	5e-05
	Fusobacterium animalis	76859	S	40	110	150	0.0001
	Fusobacterium vincentii	155615	S	40	205	245	0.00017
	Fusobacterium canifelinum	285729	S	40	22	62	4e-05
	Fusobacterium hominis	2764326	S	35	2	37	3e-05
	Fusobacterium hwasookii	1583098	S	33	24	57	4e-05
	Streptobacillus moniliformis	34105	S	159	4	163	0.00011
	Leptotrichia sp. oral taxon 212	712357	S	41	9	50	3e-05
	Desulfovibrio sp. G11	631220	S	3058	33	3091	0.00214
	Campylobacter sp. CCUG 57310	2517362	S	785	34	819	0.00057
	Campylobacter sp. RM16192	1660080	S	43	4	47	3e-05
	Campylobacter sp. RM16187	1660063	S	32	3	35	2e-05
	Campylobacter sputorum	206	S	86	3	89	6e-05
	Helicobacter bilis	37372	S	60	19	79	5e-05
	Treponema pedis	409322	S	76	8	84	6e-05
	Treponema phagedenis	162	S	48	2	50	3e-05
	Luteitalea sp. TBR-22	2802971	S	32	1	33	2e-05
	Kayvirus MCE2014	1924733	S	99	141	240	0.00017
	Kayvirus rodi	1980962	S	92	154	246	0.00017
	Eumops bonariensis associated circovirus 1	2911954	S	72	0	72	5e-05

## Sheet: GB04
	name	taxonomy_id	taxonomy_lvl	kraken_assigned_reads	added_reads	new_est_reads	fraction_total_reads
	Corynebacterium amycolatum	43765	S	518	178	696	0.00325
	Corynebacterium urealyticum	43771	S	435	69	504	0.00235
	Corynebacterium massiliense	441501	S	308	11	319	0.00149
	Corynebacterium ulcerans	65058	S	117	13	130	0.00061
	Corynebacterium sp. LK10	2022656	S	38	5	43	0.0002
	Pseudoglutamicibacter albus	98671	S	158	29	187	0.00087
	Curtobacterium flaccumfaciens	2035	S	147	5	152	0.00071
	Streptomyces viridosporus	67581	S	38	34	72	0.00034
	Cutibacterium acnes	1747	S	51	11	62	0.00029
	Trueperella pyogenes	1661	S	59	7	66	0.00031
	Staphylococcus pettenkoferi	170573	S	1583	143	1726	0.00806
	Staphylococcus cohnii	29382	S	50	17	67	0.00031
	Streptococcus lutetiensis	150055	S	42	19	61	0.00028
	Streptococcus pyogenes	1314	S	41	17	58	0.00027
	Vibrio campbellii	680	S	43	318	361	0.00169
	Bacteroides fragilis	817	S	106	15	121	0.00056
	Porphyromonas gingivalis	837	S	86	5	91	0.00042
	Fusobacterium necrophorum	859	S	211	11	222	0.00104

## Sheet: GB05
	name	taxonomy_id	taxonomy_lvl	kraken_assigned_reads	added_reads	new_est_reads	fraction_total_reads
	Malassezia restricta	76775	S	224	19	243	0.00126
	Brevibacterium sandarakinum	629680	S	180	16	196	0.00102
	Brevibacterium aurantiacum	273384	S	79	153	232	0.0012
	Brevibacterium zhoupengii	2898795	S	67	5	72	0.00037
	Brevibacterium sp. BDJS002	3020906	S	39	56	95	0.00049
	Rothia mucilaginosa	43675	S	64	13	77	0.0004
	Rothia dentocariosa	2047	S	48	7	55	0.00029
	Micrococcus luteus	1270	S	46	146	192	0.00099
	Brachybacterium sp. P6-10-X1	1903186	S	184	58	242	0.00125
	Brachybacterium vulturis	2017484	S	33	18	51	0.00026
	Cutibacterium acnes	1747	S	1061	107	1168	0.00605
	Cutibacterium granulosum	33011	S	35	3	38	0.0002
	Corynebacterium massiliense	441501	S	482	183	665	0.00345
	Corynebacterium kroppenstedtii	161879	S	225	20	245	0.00127
	Corynebacterium ureicelerivorans	401472	S	58	24	82	0.00042
	Corynebacterium tuberculostearicum	38304	S	32	13	45	0.00023
	Rhodococcus fascians	1828	S	33	33	66	0.00034
	Staphylococcus pettenkoferi	170573	S	1286	67	1353	0.00701
	Staphylococcus equorum	246432	S	223	169	392	0.00203
	Staphylococcus aureus	1280	S	203	316	519	0.00269
	Staphylococcus epidermidis	1282	S	86	16	102	0.00053
	Lactobacillus johnsonii	33959	S	431	70	501	0.0026
	Lactobacillus helveticus	1587	S	44	9	53	0.00027
	Limosilactobacillus reuteri	1598	S	345	38	383	0.00198
	Limosilactobacillus vaginalis	1633	S	61	4	65	0.00034
	Streptococcus equi	1336	S	146	7	153	0.00079
	Streptococcus alactolyticus	29389	S	127	37	164	0.00085
	Streptococcus pyogenes	1314	S	101	50	151	0.00078
	Anaerostipes caccae	105841	S	39	17	56	0.00029
	Proteus vulgaris	585	S	298	409	707	0.00366
	Morganella morganii	582	S	122	90	212	0.0011
	Xanthomonas campestris	339	S	52	51	103	0.00053
	Psychrobacter sp. van23A	3064892	S	35	31	66	0.00034
	Moraxella osloensis	34062	S	39	9	48	0.00025
	Porphyromonas gingivalis	837	S	275	57	332	0.00172
	Prevotella nigrescens	28133	S	43	12	55	0.00029
	Tannerella forsythia	28112	S	48	20	68	0.00035
	Fusobacterium necrophorum	859	S	45	7	52	0.00027
	Luteitalea sp. TBR-22	2802971	S	32	0	32	0.00017

## Sheet: GB06
	name	taxonomy_id	taxonomy_lvl	kraken_assigned_reads	added_reads	new_est_reads	fraction_total_reads
	Pochonia chlamydosporia	280754	S	39	44	83	0.00036
	Streptomyces aquilus	2548456	S	46	26	72	0.00031
	Streptomyces viridosporus	67581	S	44	31	75	0.00032
	Corynebacterium amycolatum	43765	S	66	129	195	0.00084
	Cutibacterium acnes	1747	S	68	34	102	0.00044
	Staphylococcus pettenkoferi	170573	S	277	125	402	0.00172
	Proteus mirabilis	584	S	97	479	576	0.00247
	Vibrio campbellii	680	S	43	54	97	0.00042
	Bacteroides fragilis	817	S	41	18	59	0.00025
	Fusobacterium necrophorum	859	S	85	15	100	0.00043
	Luteitalea sp. TBR-22	2802971	S	42	1	43	0.00018
