# Supplementary material for: High Prevalence of a Novel Circovirus in the European Hedgehog (Erinaceus europaeus), a Common Species in Decline
Source: Transbound Emerg Dis. 2024 Nov 27;2024:4670252. doi: 10.1155/2024/4670252 (PMC12017114; doi:10.1155/2024/4670252)
Supplement: Supporting Information 4 — Table S4: Results of the Kraken analyses with every sample represented by a different tab in the excel file. [file 4670252.f4.xlsx]

## Sheet: Table_S4
	n	ID_hedgehog	Location	Date_dissection	Sex	Life_stage	Jaw_number	Body_mass	Body_condition	Length_hedgehog	Circovirus	Abscess	HDD	Borrelia	Salmonella	Leptospira
	1	G1	Geraardsbergen	2020-11-26	M	Adult	2	NA	anorectic	NA	Positive	TRUE	Positive	Positive	Negative	Positive
	2	G2	Geraardsbergen	2020-11-26	M	Adult	3	545	anorectic	NA	Positive	TRUE	Positive	Positive	Negative	Positive
	3	GE1	Geraardsbergen	2020-12-07	M	Adult	2	390	anorectic	20.5	Positive	FALSE	Negative	Positive	Negative	Positive
	4	GE2	Geraardsbergen	2020-12-07	M	Adult	2	455	anorectic	22	Positive	TRUE	Positive	Negative	Negative	Negative
	5	GE3	Geraardsbergen	2020-12-07	F	Adult	6	625	anorectic	23	Positive	TRUE	Positive	Negative	Negative	Negative
	6	GE4	Geraardsbergen	2020-12-07	F	Adult	2	585	anorectic	21	Positive	TRUE	Positive	Positive	Negative	Positive
	7	GE5	Geraardsbergen	2020-12-07	M	Adult	2	430	anorectic	20	Positive	TRUE	Negative	Positive	Negative	Positive
	8	GE6	Geraardsbergen	2020-12-07	M	Adult	5	495	anorectic	22	Positive	FALSE	Negative	Negative	Negative	Negative
	9	GE7	Geraardsbergen	2020-12-07	M	Adult	6	685	anorectic	23	Positive	FALSE	Negative	Negative	Negative	Negative
	10	GE8	Geraardsbergen	2020-12-07	F	Adult	2	335	anorectic	16.5	Positive	FALSE	Negative	Negative	Negative	Positive
	11	GE9	Geraardsbergen	2020-12-08	F	Adult	2	525	anorectic	23	Positive	FALSE	Negative	Negative	Negative	Negative
	12	GE10	Geraardsbergen	2020-12-08	F	Adult	2	530	anorectic	22.5	Positive	FALSE	Negative	Positive	Negative	Negative
	13	GE11	Geraardsbergen	2020-12-09	F	Adult	2	460	anorectic	23	Positive	TRUE	Positive	Positive	Negative	Positive
	14	GE12	Geraardsbergen	2020-12-09	M	Adult	2	500	anorectic	22	Positive	TRUE	Positive	Positive	Negative	Negative
	15	GE13	Geraardsbergen	2020-12-09	M	Adult	6	875	anorectic	27	Positive	TRUE	Negative	Negative	Negative	Negative
	16	GE14	Geraardsbergen	2020-12-09	F	Adult	2	555	anorectic	25	Positive	TRUE	Positive	Positive	Negative	Positive
	17	GE15	Geraardsbergen	2020-12-09	M	Adult	2	460	anorectic	23	Positive	TRUE	Negative	Positive	Negative	Positive
	18	GE16	Geraardsbergen	2020-12-09	F	Adult	2	370	anorectic	21.5	Positive	TRUE	Positive	Negative	Negative	Negative
	19	GE17	Geraardsbergen	2020-12-09	M	Adult	4	745	anorectic	28	Positive	TRUE	Positive	Negative	Negative	Positive
	20	GE18	Geraardsbergen	2020-12-09	M	Adult	2	505	anorectic	19	Positive	TRUE	Positive	Positive	Negative	Positive
	21	GE19	Geraardsbergen	2020-12-09	F	Adult	2	795	obese	23	Positive	TRUE	Positive	Negative	Negative	Negative
	22	GE20	Geraardsbergen	2020-12-10	M	Adult	3	520	anorectic	20.5	Positive	FALSE	Negative	Positive	Negative	Positive
	24	GE22	Geraardsbergen	2021-01-05	M	Adult	4	465	anorectic	18.5	Positive	TRUE	Negative	Positive	Negative	Positive
	25	GE23	Geraardsbergen	2021-01-05	F	Adult	5	660	anorectic	22	Positive	TRUE	Positive	Negative	Negative	Negative
	26	GE24	Geraardsbergen	2021-01-05	M	Adult	2	600	anorectic	23.5	Positive	TRUE	Positive	Positive	Negative	Positive
	27	GE25	Geraardsbergen	2021-01-05	F	Adult	2	405	anorectic	20	Positive	TRUE	Positive	Positive	Negative	Positive
	28	GE26	Geraardsbergen	2021-01-05	M	Adult	3	520	anorectic	26	Positive	FALSE	Negative	Negative	Negative	Negative
	29	GE27	Geraardsbergen	2021-01-05	M	Adult	2	390	anorectic	22	Positive	TRUE	Negative	Positive	Negative	Positive
	30	GE28	Geraardsbergen	2021-01-05	F	Adult	2	490	anorectic	18.5	Positive	TRUE	Positive	Positive	Negative	Positive
	31	GE29	Geraardsbergen	2021-01-05	M	Adult	3	595	anorectic	25	Positive	FALSE	Negative	Negative	Negative	Negative
	32	GE30	Geraardsbergen	2021-01-05	F	Adult	2	475	anorectic	24	Positive	FALSE	Negative	Negative	Negative	Negative
	33	GE31	Geraardsbergen	2021-01-06	F	Adult	4	690	fat	23	Positive	FALSE	Negative	Negative	Negative	Negative
	34	GE32	Geraardsbergen	2021-01-06	F	Adult	3	455	anorectic	18.5	Positive	TRUE	Positive	Negative	Negative	Negative
	35	GE33	Geraardsbergen	2021-01-06	M	Adult	2	590	anorectic	24	Positive	TRUE	Negative	Positive	Negative	Negative
	36	GE34	Geraardsbergen	2021-01-06	M	Adult	2	465	anorectic	24	Positive	TRUE	Positive	Positive	Negative	Positive
	37	GE35	Geraardsbergen	2021-01-06	M	Adult	2	630	anorectic	21	Positive	TRUE	Positive	Negative	Negative	Negative
	38	GE36	Geraardsbergen	2021-01-06	M	Adult	4	565	anorectic	17.5	Positive	TRUE	Negative	Negative	Negative	Negative
	39	GE38	Geraardsbergen	2021-01-06	M	Adult	2	390	anorectic	22	Positive	FALSE	Negative	Positive	Negative	Positive
	40	GE39	Geraardsbergen	2021-01-06	M	Adult	2	690	anorectic	23	Positive	TRUE	Positive	Negative	Negative	Negative
	41	GE40	Geraardsbergen	2021-01-06	M	Adult	2	495	anorectic	21	Positive	TRUE	Positive	Positive	Negative	Positive
	42	GE41	Geraardsbergen	2021-01-06	M	Adult	2	575	anorectic	22	NA	TRUE	Positive	Positive	Negative	Positive
	43	GE42	Geraardsbergen	2021-01-11	M	Adult	3	450	anorectic	21	Negative	TRUE	Positive	Negative	Negative	Negative
	44	GE43	Geraardsbergen	2021-01-11	M	Adult	2	495	anorectic	21	Positive	TRUE	Negative	Positive	Negative	Positive
	45	GE44	Geraardsbergen	2021-01-11	M	Adult	2	465	anorectic	18.5	Positive	TRUE	Positive	Negative	Negative	Negative
	46	GE45	Geraardsbergen	2021-01-11	M	Adult	2	550	anorectic	18	Positive	TRUE	Positive	Positive	Negative	Positive
	47	GE46	Geraardsbergen	2021-01-11	M	Adult	3	490	anorectic	18.5	Positive	TRUE	Positive	Negative	Negative	Positive
	48	GE47	Geraardsbergen	2021-01-11	F	Adult	2	530	anorectic	19	NA	TRUE	Positive	Negative	Negative	Negative
	49	GE48	Geraardsbergen	2021-01-11	F	Adult	2	630	anorectic	19	Positive	TRUE	Negative	Positive	Negative	Positive
	50	GE49	Geraardsbergen	2021-01-11	F	Adult	2	600	anorectic	30	Positive	TRUE	Negative	Negative	Negative	Positive
	51	GE50	Geraardsbergen	2021-01-11	M	Adult	2	415	anorectic	22.5	Positive	FALSE	Negative	Negative	Negative	Negative
	52	GE51	Geraardsbergen	2021-01-11	F	Adult	3	670	anorectic	27	Positive	TRUE	Positive	Negative	Negative	Negative
	53	GE52	Geraardsbergen	2021-01-11	M	Adult	5	715	anorectic	18	Positive	FALSE	Negative	Negative	Negative	NA
	54	GE53	Geraardsbergen	2021-01-11	M	Adult	2	465	anorectic	18	Positive	TRUE	Positive	Negative	Negative	Positive
	55	GE54	Geraardsbergen	2021-01-13	M	Adult	4	810	anorectic	21	Positive	TRUE	Positive	Negative	Negative	Negative
	56	GE55	Geraardsbergen	2021-01-13	M	Adult	2	620	anorectic	23	Positive	FALSE	Negative	Negative	Negative	Positive
	57	GE56	Geraardsbergen	2021-01-13	M	Adult	3	393	anorectic	16	Positive	TRUE	Negative	Positive	Negative	NA
	58	GE57	Geraardsbergen	2021-01-13	F	Adult	4	955	fat	24	Positive	FALSE	Negative	Negative	Negative	Positive
	60	GE59	Merelbeke	2021-01-13	M	Adult	3	540	anorectic	17.5	Positive	FALSE	Negative	Negative	Negative	Negative
	61	GE60	Geraardsbergen	2021-01-13	F	Adult	3	840	fat	24	Positive	FALSE	Negative	Negative	Negative	NA
	62	GE62	Geraardsbergen	2021-02-03	F	Adult	1	378	anorectic	16.5	Negative	FALSE	Negative	Negative	Negative	Negative
	66	GE66	Geraardsbergen	2021-02-03	F	Adult	1	300	anorectic	22	NA	FALSE	Negative	Positive	Negative	Positive
	71	GE71	Geraardsbergen	2021-02-03	M	Adult	1	258	anorectic	18	Positive	FALSE	Negative	Negative	Negative	Negative
	77	GE77	Geraardsbergen	2021-02-03	F	Adult	1	543	anorectic	21	Negative	FALSE	Negative	Negative	Negative	Negative
	80	GE80	Geraardsbergen	2021-02-03	F	Adult	1	340	anorectic	20	Positive	FALSE	Negative	Negative	Negative	Negative
	84	GE84	Geraardsbergen	2021-02-04	F	Adult	2	380	anorectic	19	Positive	FALSE	Negative	Negative	Negative	Negative
	96	GE96	Geraardsbergen	2021-02-04	M	Adult	1	248	anorectic	19	Negative	FALSE	Negative	Negative	Positive	Negative
	104	GE104	Geraardsbergen	2021-02-04	M	Adult	3	298	anorectic	19	Negative	FALSE	Negative	Negative	Negative	Positive
	109	OO3	Oostende	2020-12-08	M	Adult	5	525	anorectic	26	Positive	FALSE	Negative	Negative	Positive	Negative
	117	OO11	Oostende	2020-12-10	M	Adult	2	420	anorectic	20.5	Positive	FALSE	Negative	Negative	Negative	Positive
	123	OO17	Oostende	2020-12-15	M	Adult	8	830	obese	24	Positive	FALSE	Negative	Negative	Negative	Negative
	126	OO20	Oostende	2020-12-15	M	Adult	4	840	very fat	27	Positive	FALSE	Negative	Negative	Positive	Negative
	127	OO21	Oostende	2021-01-07	F	Adult	3	360	anorectic	18	Negative	FALSE	Negative	Negative	Negative	Negative
	128	OO22	Oostende	2021-01-07	M	Adult	5	730	fat	18	Positive	FALSE	Negative	Negative	Negative	Negative
	129	OO23	Oostende	2021-01-07	F	Adult	5	575	anorectic	21	Positive	FALSE	Negative	Positive	Negative	Positive
	130	OO24	Oostende	2021-01-07	M	Adult	2	460	anorectic	20	Positive	FALSE	Negative	Negative	Negative	Negative
	131	OO25	Oostende	2021-01-07	F	Adult	2	455	anorectic	19.5	Negative	FALSE	Negative	Negative	Negative	Negative
	132	OO26	Oostende	2021-01-07	M	Adult	5	765	anorectic	20	Positive	FALSE	Negative	Negative	Negative	Negative
	133	OO27	Oostende	2021-01-07	F	Adult	2	655	fat	21	Positive	FALSE	Negative	Negative	Negative	Negative
	134	OO28	Oostende	2021-01-07	M	Adult	3	1140	obese	25	Positive	FALSE	Negative	Negative	Negative	Positive
	135	OO29	Oostende	2021-01-07	F	Adult	3	465	anorectic	19.5	Positive	FALSE	Negative	Positive	Negative	Negative
	136	OO30	Oostende	2021-01-07	F	Adult	3	1040	obese	21	Positive	FALSE	Negative	Negative	Negative	Negative
	139	OO33	Oostende	2021-01-12	F	Adult	4	503	anorectic	25	Positive	FALSE	Negative	Negative	Negative	Negative
	141	OO35	Oostende	2021-01-12	F	Adult	2	365	anorectic	20	Positive	FALSE	Negative	Positive	Negative	Negative
	142	OO36	Oostende	2021-01-12	F	Adult	4	635	anorectic	26.5	Positive	FALSE	Negative	Negative	Negative	Negative
	143	OO37	Oostende	2021-01-12	M	Adult	2	431	anorectic	21	Positive	FALSE	Negative	Negative	Positive	Positive
	144	OO38	Oostende	2021-01-12	M	Adult	2	515	fat	21	Negative	FALSE	Negative	Negative	Negative	Negative
	146	OO40	Oostende	2021-01-12	F	Adult	2	470	anorectic	20	Positive	FALSE	Negative	Negative	Negative	Negative
	151	OO45	Oostende	2021-01-13	F	Adult	2	1260	obese	30	Positive	FALSE	Negative	Negative	Negative	Negative
	164	OO58	Oostende	2021-03-17	M	Adult	1	625	obese	23	Positive	FALSE	Negative	Negative	Negative	Negative
	166	OO60	Oostende	2021-03-17	F	Adult	3	555	obese	20	Positive	FALSE	Negative	Positive	Positive	Negative
	181	ME1	Merelbeke	2020-12-15	M	Adult	3	560	anorectic	23	Positive	TRUE	Positive	Negative	Negative	Negative
	182	ME2	Merelbeke	2020-12-15	F	Adult	3	490	anorectic	25	Positive	FALSE	Negative	Positive	Negative	Negative
	183	ME3	Merelbeke	2020-12-15	F	Adult	6	800	very fat	25	Positive	FALSE	Negative	Positive	Positive	Positive
	184	ME4	Merelbeke	2020-12-16	M	Adult	2	505	anorectic	22.5	Positive	TRUE	Positive	Negative	Negative	Negative
	185	ME5	Merelbeke	2020-12-16	M	Adult	2	530	anorectic	22	Positive	TRUE	Negative	Positive	Negative	Negative
	186	ME6	Merelbeke	2020-12-16	M	Adult	2	545	anorectic	23.5	Positive	TRUE	Positive	Negative	Negative	Negative
	187	ME7	Merelbeke	2020-12-16	M	Adult	2	475	anorectic	21	Positive	TRUE	Negative	Negative	Negative	Positive
	188	ME8	Merelbeke	2020-12-16	M	Adult	2	515	anorectic	22	Positive	TRUE	Positive	Negative	Positive	Negative
	23	GE21	Geraardsbergen	2021-01-05	M	Juvenile	0	545	anorectic	18	Positive	TRUE	Positive	Negative	Negative	Negative
	59	GE58	Geraardsbergen	2021-01-13	F	Juvenile	0	695	anorectic	27	Positive	FALSE	Negative	Negative	Negative	Negative
	63	GE63	Geraardsbergen	2021-02-03	M	Juvenile	0	308	anorectic	26	Negative	FALSE	Negative	Negative	Negative	Negative
	64	GE64	Geraardsbergen	2021-02-03	F	Juvenile	0	148	anorectic	14	Negative	FALSE	Negative	Negative	Positive	Positive
	65	GE65	Geraardsbergen	2021-02-03	F	Juvenile	0	182	anorectic	18	Negative	FALSE	Negative	Negative	Negative	Negative
	67	GE67	Geraardsbergen	2021-02-03	F	Juvenile	0	141	anorectic	16	Negative	FALSE	Negative	Negative	Negative	Negative
	68	GE68	Geraardsbergen	2021-02-03	M	Juvenile	0	215	anorectic	19	Negative	FALSE	Negative	Negative	Negative	Negative
	69	GE69	Geraardsbergen	2021-02-03	F	Juvenile	0	196	anorectic	15	Negative	TRUE	Negative	Negative	Positive	Negative
	70	GE70	Geraardsbergen	2021-02-03	M	Juvenile	0	103	anorectic	12	Negative	FALSE	Negative	Negative	Negative	Negative
	72	GE72	Geraardsbergen	2021-02-03	M	Juvenile	0	169	anorectic	16	Positive	TRUE	Positive	Negative	Negative	Negative
	73	GE73	Geraardsbergen	2021-02-03	M	Juvenile	0	226	anorectic	20	Negative	FALSE	Negative	Negative	Negative	Negative
	74	GE74	Geraardsbergen	2021-02-03	F	Juvenile	0	187	anorectic	18	Negative	FALSE	Negative	Negative	Positive	Negative
	75	GE75	Geraardsbergen	2021-02-03	M	Juvenile	0	276	anorectic	17	Negative	TRUE	Positive	Negative	Negative	Negative
	76	GE76	Geraardsbergen	2021-02-03	F	Juvenile	0	130	anorectic	11	Negative	FALSE	Negative	Negative	Positive	Negative
	78	GE78	Geraardsbergen	2021-02-03	M	Juvenile	0	183	anorectic	14	Negative	FALSE	Negative	Negative	Negative	Negative
	79	GE79	Geraardsbergen	2021-02-03	F	Juvenile	0	228	anorectic	18	Negative	TRUE	Negative	Positive	Negative	Positive
	81	GE81	Geraardsbergen	2021-02-03	M	Juvenile	0	180	anorectic	15.5	Negative	TRUE	Negative	Negative	Negative	Negative
	82	GE82	Geraardsbergen	2021-02-03	F	Juvenile	0	91	anorectic	11.5	Negative	FALSE	Negative	Negative	Negative	Negative
	83	GE83	Geraardsbergen	2021-02-03	M	Juvenile	0	178	anorectic	15	Negative	FALSE	Negative	Negative	Negative	Negative
	85	GE85	Geraardsbergen	2021-02-04	M	Juvenile	0	269	anorectic	16.5	Negative	FALSE	Negative	Negative	Positive	Negative
	86	GE86	Geraardsbergen	2021-02-04	M	Juvenile	0	159	anorectic	18	Negative	FALSE	Negative	Negative	Positive	Negative
	87	GE87	Geraardsbergen	2021-02-04	M	Juvenile	0	94	anorectic	13.5	Negative	FALSE	Negative	Negative	Negative	Negative
	88	GE88	Geraardsbergen	2021-02-04	M	Juvenile	0	184	anorectic	14	Negative	TRUE	Negative	Negative	Negative	Negative
	89	GE89	Geraardsbergen	2021-02-04	M	Juvenile	0	263	anorectic	17.5	Negative	FALSE	Negative	Negative	Negative	Negative
	90	GE90	Geraardsbergen	2021-02-04	M	Juvenile	0	252	anorectic	19	Negative	FALSE	Negative	Negative	Positive	Negative
	91	GE91	Geraardsbergen	2021-02-04	F	Juvenile	0	95	anorectic	13	Negative	FALSE	Negative	Negative	Negative	Negative
	92	GE92	Geraardsbergen	2021-02-04	F	Juvenile	0	115	anorectic	13	Positive	TRUE	Positive	Negative	Negative	Negative
	93	GE93	Geraardsbergen	2021-02-04	M	Juvenile	0	146	anorectic	15	Negative	FALSE	Negative	Negative	Negative	Negative
	94	GE94	Geraardsbergen	2021-02-04	F	Juvenile	0	175	anorectic	16.5	Negative	FALSE	Negative	Negative	Negative	Negative
	95	GE95	Geraardsbergen	2021-02-04	F	Juvenile	0	146	anorectic	19	Negative	FALSE	Negative	Negative	Negative	Negative
	97	GE97	Geraardsbergen	2021-02-04	F	Juvenile	0	162	anorectic	15	Negative	TRUE	Negative	Negative	Negative	Positive
	98	GE98	Geraardsbergen	2021-02-04	F	Juvenile	0	226	anorectic	18.5	NA	FALSE	Negative	Positive	Negative	Negative
	99	GE99	Geraardsbergen	2021-02-04	M	Juvenile	0	239	anorectic	16	Negative	TRUE	Negative	Negative	Negative	Negative
	100	GE100	Geraardsbergen	2021-02-04	M	Juvenile	0	257	anorectic	18	Positive	FALSE	Negative	Negative	Negative	Negative
	101	GE101	Geraardsbergen	2021-02-04	M	Juvenile	0	165	anorectic	16	Negative	FALSE	Negative	Negative	Positive	Negative
	102	GE102	Geraardsbergen	2021-02-04	F	Juvenile	0	202	anorectic	14.5	Negative	FALSE	Negative	Negative	Negative	Negative
	103	GE103	Geraardsbergen	2021-02-04	M	Juvenile	0	93	anorectic	13	Negative	FALSE	Negative	Negative	Negative	Negative
	105	GE105	Geraardsbergen	2021-02-04	F	Juvenile	0	287	anorectic	19	Negative	FALSE	Negative	Positive	Negative	Negative
	106	GE106	Geraardsbergen	2021-02-04	M	Juvenile	0	261	anorectic	19	Negative	FALSE	Negative	Negative	Positive	Negative
	107	OO1	Oostende	2020-12-08	F	Juvenile	0	90	anorectic	13	Positive	FALSE	Negative	Negative	Positive	Negative
	108	OO2	Oostende	2020-12-08	F	Juvenile	0	205	anorectic	14.5	Positive	FALSE	Negative	Negative	Negative	Negative
	110	OO4	Oostende	2020-12-08	M	Juvenile	0	90	anorectic	10.5	Positive	FALSE	Negative	Negative	Negative	Negative
	111	OO5	Oostende	2020-12-08	M	Juvenile	0	220	anorectic	16	Negative	FALSE	Negative	Negative	Positive	Negative
	112	OO6	Oostende	2020-12-08	M	Juvenile	0	132	anorectic	16	Positive	FALSE	Negative	Negative	Negative	Negative
	113	OO7	Oostende	2020-12-08	F	Juvenile	0	215	anorectic	17	Negative	FALSE	Negative	Negative	Positive	Negative
	114	OO8	Oostende	2020-12-08	F	Juvenile	0	185	anorectic	16	Positive	FALSE	Negative	Negative	Negative	Negative
	115	OO9	Oostende	2020-12-08	M	Juvenile	0	115	anorectic	11	Negative	FALSE	Negative	Negative	Negative	Negative
	116	OO10	Oostende	2020-12-09	M	Juvenile	0	260	anorectic	18	Positive	FALSE	Negative	Negative	Negative	Negative
	118	OO12	Oostende	2020-12-10	M	Juvenile	0	165	anorectic	17	Positive	FALSE	Negative	Negative	Positive	Negative
	119	OO13	Oostende	2020-12-10	F	Juvenile	0	435	anorectic	19	Positive	FALSE	Negative	Negative	Negative	Negative
	120	OO14	Oostende	2020-12-15	M	Juvenile	0	160	anorectic	15	Positive	FALSE	Negative	Negative	Positive	Negative
	121	OO15	Oostende	2020-12-15	M	Juvenile	0	205	anorectic	16	Negative	FALSE	Negative	Negative	Negative	Negative
	122	OO16	Oostende	2020-12-15	F	Juvenile	0	370	anorectic	20	Positive	FALSE	Negative	Positive	Negative	Negative
	124	OO18	Oostende	2020-12-15	M	Juvenile	0	210	anorectic	17.5	Negative	FALSE	Negative	Negative	Negative	Negative
	125	OO19	Oostende	2020-12-15	M	Juvenile	0	360	anorectic	22	Positive	FALSE	Negative	Negative	Positive	Negative
	137	OO31	Oostende	2021-01-11	F	Juvenile	0	190	anorectic	16	Positive	FALSE	Negative	Negative	Positive	Negative
	138	OO32	Oostende	2021-01-11	M	Juvenile	0	225	anorectic	15	Positive	FALSE	Negative	Negative	Negative	Negative
	140	OO34	Oostende	2021-01-12	M	Juvenile	0	250	anorectic	17.5	Negative	FALSE	Negative	Negative	Positive	Negative
	145	OO39	Oostende	2021-01-12	F	Juvenile	0	248	anorectic	17	Negative	FALSE	Negative	Negative	Negative	Negative
	147	OO41	Oostende	2021-01-12	F	Juvenile	0	280	anorectic	16.5	Negative	FALSE	Negative	Negative	Negative	Negative
	148	OO42	Oostende	2021-01-12	M	Juvenile	0	214	anorectic	16	Negative	FALSE	Negative	Negative	Negative	Negative
	149	OO43	Oostende	2021-01-12	M	Juvenile	0	124	anorectic	15	Negative	FALSE	Negative	Negative	Negative	Negative
	150	OO44	Oostende	2021-01-12	M	Juvenile	0	281	anorectic	17	Positive	FALSE	Negative	Negative	Negative	Negative
	152	OO46	Oostende	2021-03-17	F	Juvenile	0	280	obese	17.5	Positive	FALSE	Negative	Negative	Positive	Negative
	153	OO47	Oostende	2021-03-17	F	Juvenile	0	312	anorectic	15	Negative	FALSE	Negative	Negative	Negative	Negative
	154	OO48	Oostende	2021-03-17	F	Juvenile	0	266	anorectic	22.5	Negative	FALSE	Negative	Negative	Negative	Negative
	155	OO49	Oostende	2021-03-17	F	Juvenile	0	336	anorectic	22	Negative	FALSE	Negative	Negative	Negative	Negative
	156	OO50	Oostende	2021-03-17	F	Juvenile	0	125	anorectic	12	Negative	FALSE	Negative	Negative	Negative	Negative
	157	OO51	Oostende	2021-03-17	M	Juvenile	0	285	anorectic	15.5	Negative	FALSE	Negative	Negative	Positive	Negative
	158	OO52	Oostende	2021-03-17	M	Juvenile	0	275	anorectic	18	Negative	FALSE	Negative	Negative	Positive	Negative
	159	OO53	Oostende	2021-03-17	M	Juvenile	0	260	anorectic	19	Negative	FALSE	Negative	Negative	Positive	Negative
	160	OO54	Oostende	2021-03-17	F	Juvenile	0	181	anorectic	13	Positive	FALSE	Negative	Negative	Positive	Negative
	161	OO55	Oostende	2021-03-17	M	Juvenile	0	286	anorectic	18	Positive	FALSE	Negative	Positive	Negative	Negative
	162	OO56	Oostende	2021-03-17	F	Juvenile	0	214	anorectic	16	Negative	FALSE	Negative	Negative	Positive	Negative
	163	OO57	Oostende	2021-03-17	M	Juvenile	0	226	anorectic	16.5	Negative	FALSE	Negative	Negative	Positive	Positive
	165	OO59	Oostende	2021-03-17	F	Juvenile	0	182	anorectic	16.5	Negative	FALSE	Negative	Negative	Positive	Negative
	167	OO61	Oostende	2021-03-17	M	Juvenile	0	273	anorectic	16.5	Negative	FALSE	Negative	Negative	Negative	Negative
	168	OO62	Oostende	2021-03-17	F	Juvenile	0	209	anorectic	15	Negative	FALSE	Negative	Negative	Positive	Negative
	169	OO63	Oostende	2021-03-17	M	Juvenile	0	236	anorectic	19	Negative	FALSE	Negative	Negative	Negative	Negative
	170	OO64	Oostende	2021-03-17	F	Juvenile	0	348	anorectic	17.5	Negative	FALSE	Negative	Negative	Negative	Negative
	171	OO65	Oostende	2021-03-17	F	Juvenile	0	210	anorectic	16	NA	FALSE	Negative	Negative	Negative	Negative
	172	OO66	Oostende	2021-03-17	F	Juvenile	0	204	anorectic	15	Negative	FALSE	Negative	Negative	Positive	Negative
	173	OO67	Oostende	2021-03-17	F	Juvenile	0	190	anorectic	16	Negative	FALSE	Negative	Negative	Negative	Negative
	174	OO68	Oostende	2021-03-17	M	Juvenile	0	346	anorectic	18	Negative	FALSE	Negative	Negative	Negative	Negative
	175	OO69	Oostende	2021-03-17	F	Juvenile	0	291	normal	16	Positive	FALSE	Negative	Negative	Negative	Negative
	176	OO70	Oostende	2021-03-17	M	Juvenile	0	317	anorectic	18	Negative	FALSE	Negative	Negative	Negative	Negative
	177	OO71	Oostende	2021-03-17	F	Juvenile	0	231	anorectic	14	Negative	FALSE	Negative	Negative	Negative	Negative
	178	OO72	Oostende	2021-03-17	M	Juvenile	0	232	anorectic	16	NA	FALSE	Negative	Negative	Negative	Negative
	179	OO73	Oostende	2021-03-17	M	Juvenile	0	255	anorectic	15.5	NA	FALSE	Negative	Positive	Negative	Negative
	180	OO74	Oostende	2021-03-17	M	Juvenile	0	315	anorectic	16	NA	FALSE	Negative	Negative	Positive	Negative
