# Supplementary material for: High Prevalence of a Novel Circovirus in the European Hedgehog (Erinaceus europaeus), a Common Species in Decline
Source: Transbound Emerg Dis. 2024 Nov 27;2024:4670252. doi: 10.1155/2024/4670252 (PMC12017114; doi:10.1155/2024/4670252)
Supplement: Supporting Information 6 — Table S5: Sample table of the rescue center hedgehog dataset with information on individual hedgehogs and their disease status. [file 4670252.f6.xlsx]

## Sheet: Table_S5
	Circovirus Hedeghog specific primers
	>Cn-as_egel	CTGTGTAACTCTTCCACCCCC
	>Cn-s_egel	GTTGGAGAAAGCGGTACCCC
	>Cv-as_egel	GCAGCCAGCCATAGAAATCA
	>Cv-s_egel	TGCAGATGGTGTTTTACTGTCAA
